# Supplementary material for: 2-[(Eth­oxy­carbonothio­yl)sulfan­yl]acetic acid
Source: Acta Crystallogr Sect E Struct Rep Online. 2011 May 20;67(Pt 6):o1442. doi: 10.1107/S1600536811017703 (PMC3120628; doi:10.1107/S1600536811017703)
Supplement: Supplementary file 2 [file e-67-o1442-Isup2.hkl]

# 
# h,k,l, Fc-squared, Fo-squared, sigma(Fo-squared) and status flag 
# 
data_I
_shelx_title ' B11029_0m in P2(1)/n' 
_shelx_refln_list_code          4 
_shelx_F_calc_maximum       96.28 
_exptl_crystal_F_000       376.00 
_reflns_d_resolution_high  0.6204 
 
loop_ 
 _symmetry_equiv_pos_as_xyz 
 'x, y, z' 
 '-x+1/2, y+1/2, -z+1/2' 
 '-x, -y, -z' 
 'x-1/2, -y-1/2, z-1/2' 
 
_cell_length_a     4.7387 
_cell_length_b    14.7836 
_cell_length_c    11.9013 
_cell_angle_alpha  90.000 
_cell_angle_beta  100.845 
_cell_angle_gamma  90.000 
 
_shelx_F_squared_multiplier     1.000 
 
loop_ 
 _refln_index_h 
 _refln_index_k 
 _refln_index_l 
 _refln_F_squared_calc 
 _refln_F_squared_meas 
 _refln_F_squared_sigma 
 _refln_observed_status 
   2   0   0     1498.23     1427.33     53.47 o 
   4   0   0        3.33       -3.93      3.93 o 
   6   0   0        2.47        0.56      9.73 o 
   1   1   0      116.53      110.65      3.45 o 
   2   1   0      357.53      303.81      8.73 o 
   3   1   0      139.93      148.17      5.10 o 
   4   1   0      819.54      788.76     21.94 o 
   5   1   0        9.54        4.65      4.09 o 
   6   1   0        8.03        8.60      6.71 o 
   7   1   0        0.31       -2.34      7.78 o 
   0   2   0     3393.71     3950.84    130.09 o 
   1   2   0     2834.55     2662.05     59.23 o 
   2   2   0     3020.32     2872.02     73.51 o 
   3   2   0      953.70      945.66     26.68 o 
   4   2   0       60.84       52.75      3.99 o 
   5   2   0      134.49      144.39      7.22 o 
   6   2   0       26.27       26.97      9.29 o 
   7   2   0       76.71       74.34     12.23 o 
   1   3   0     3605.93     3596.43     86.73 o 
   2   3   0     2323.73     2272.12     62.84 o 
   3   3   0      107.75      118.78      4.50 o 
   4   3   0      611.12      585.10     16.31 o 
   5   3   0        7.86        6.99      4.19 o 
   6   3   0       34.35       25.88      9.66 o 
   7   3   0       15.98       25.28      8.83 o 
   0   4   0      590.64      668.62     21.47 o 
   1   4   0     1823.64     1739.85     44.77 o 
   2   4   0     1941.90     1894.51     52.43 o 
   3   4   0       84.52       92.17      3.93 o 
   4   4   0      254.21      269.29      8.79 o 
   5   4   0        8.99        8.20      4.48 o 
   6   4   0        0.02       -7.06      7.06 o 
   7   4   0        2.04       15.22      8.77 o 
   1   5   0     2905.13     2954.92     75.98 o 
   2   5   0        4.72       18.97      2.18 o 
   3   5   0       15.39       14.97      2.74 o 
   4   5   0      336.58      357.55     12.29 o 
   5   5   0      100.50      112.18      6.86 o 
   6   5   0       54.16       47.01      8.42 o 
   7   5   0       19.56       20.45     10.25 o 
   0   6   0     2187.56     2596.78     81.87 o 
   1   6   0       11.73       10.31      1.97 o 
   2   6   0       59.13       76.12      3.80 o 
   3   6   0      110.67      113.18      5.15 o 
   4   6   0       24.87       21.13      4.15 o 
   5   6   0        0.38        7.56      4.79 o 
   6   6   0       27.36       27.11      6.46 o 
   7   6   0        9.44        8.41     13.54 o 
   1   7   0     1464.54     1628.50     41.07 o 
   2   7   0       31.80       42.29      2.65 o 
   3   7   0       71.21       78.95      4.96 o 
   4   7   0       11.02       12.40      4.26 o 
   5   7   0        2.81       -0.32      4.58 o 
   6   7   0       55.26       75.73      8.76 o 
   7   7   0        0.39        0.41     11.41 o 
   0   8   0        5.53       -0.38      2.95 o 
   1   8   0      143.71      183.84      5.91 o 
   2   8   0      201.32      198.59      6.43 o 
   3   8   0      262.13      283.32     14.75 o 
   4   8   0      111.79      113.34      6.60 o 
   5   8   0       11.82       16.50      5.31 o 
   6   8   0       13.66       21.97      6.93 o 
   7   8   0       15.01       25.58     11.66 o 
   1   9   0      778.14      766.51     20.06 o 
   2   9   0        4.97        1.52      2.13 o 
   3   9   0       37.41       41.25      4.66 o 
   4   9   0        0.18       -4.20      4.20 o 
   5   9   0        5.90        6.67      5.28 o 
   6   9   0       39.31       36.15      7.18 o 
   0  10   0     1073.50     1237.95     42.07 o 
   1  10   0       27.24       33.39      3.02 o 
   2  10   0        7.93        6.06      2.54 o 
   3  10   0       13.82       20.45      4.15 o 
   4  10   0      122.68      126.93      9.14 o 
   5  10   0        0.35        8.14      6.63 o 
   6  10   0       35.52       21.87      7.02 o 
   1  11   0      165.21      186.69      6.12 o 
   2  11   0        7.23        8.83      2.65 o 
   3  11   0       68.16       67.45      5.16 o 
   4  11   0        2.47       -4.68      4.68 o 
   5  11   0       14.17       15.71      5.46 o 
   6  11   0       54.43       61.18      8.89 o 
   0  12   0        8.29        6.85      3.97 o 
   1  12   0      159.34      160.33      5.74 o 
   2  12   0      350.84      328.54      9.55 o 
   3  12   0      390.56      387.15     14.18 o 
   4  12   0      184.67      236.08     11.00 o 
   5  12   0       23.41       22.39      6.01 o 
   6  12   0        0.01        1.79      7.15 o 
   1  13   0      698.57      708.19     18.02 o 
   2  13   0        7.15       14.68      3.40 o 
   3  13   0       14.45       14.22      5.13 o 
   4  13   0        4.42        3.95      5.84 o 
   5  13   0        0.88       -1.76      5.58 o 
   6  13   0       18.64       -2.21      8.74 o 
   0  14   0      639.51      755.31     27.00 o 
   1  14   0        2.40        6.16      3.21 o 
   2  14   0      309.81      317.00     10.62 o 
   3  14   0      140.84      138.35      7.68 o 
   4  14   0        7.88        3.96      5.78 o 
   5  14   0       51.78       51.71      7.36 o 
   6  14   0        2.71       -3.44      9.19 o 
   1  15   0      273.12      288.40      9.22 o 
   2  15   0       40.79       46.20      5.04 o 
   3  15   0        0.53       -4.55      4.55 o 
   4  15   0       89.09       89.16      7.49 o 
   5  15   0       27.19       32.41      6.78 o 
   0  16   0     1019.90     1176.23     43.74 o 
   1  16   0       48.64       54.34      4.68 o 
   2  16   0      316.51      331.88     12.59 o 
   3  16   0       53.77       61.65      5.78 o 
   4  16   0        2.10        2.97      5.80 o 
   5  16   0        2.05        4.20      7.12 o 
   1  17   0       52.65       69.41      5.29 o 
   2  17   0      400.32      408.48     20.67 o 
   3  17   0        0.95       -1.00      4.82 o 
   4  17   0       40.79       34.86      6.63 o 
   5  17   0        5.96       -6.09      6.09 o 
   0  18   0      112.72      138.46      9.67 o 
   1  18   0        2.09        4.10      5.08 o 
   2  18   0      174.28      188.64      9.52 o 
   3  18   0       21.96       30.11      5.55 o 
   4  18   0        5.28       -5.84      5.84 o 
   1  19   0       11.44        7.89      5.29 o 
   2  19   0      107.12      117.57      8.10 o 
   3  19   0       79.85       70.21      7.29 o 
   4  19   0       73.72       64.10      7.62 o 
   0  20   0      281.48      329.54     23.95 o 
   1  20   0       36.55       45.15      6.79 o 
   2  20   0       59.54       57.91      6.65 o 
   3  20   0        0.05        4.83      5.65 o 
   4  20   0        0.26       10.71      7.22 o 
   1  21   0       24.88       27.11      6.45 o 
   2  21   0        0.93       -3.45      6.71 o 
   3  21   0        5.88       -0.26      6.71 o 
   0  22   0       49.67       44.97     12.56 o 
   1  22   0       15.74       16.92      6.90 o 
   2  22   0        0.36        9.14      7.66 o 
   1  23   0       11.98       -8.57      8.57 o 
  -7   0   1        2.56       -1.58     10.74 o 
  -5   0   1       54.54       55.13      6.77 o 
  -3   0   1      751.27      688.17     26.43 o 
  -1   0   1     3340.04     3232.20    221.18 o 
   1   0   1     7234.60     7148.92    235.05 o 
   3   0   1       47.63       41.21      4.65 o 
   5   0   1      505.67      503.04     33.16 o 
   7   0   1       30.80       44.67     11.56 o 
  -7   1   1        0.02       11.17      8.18 o 
  -6   1   1        9.59       16.21      6.67 o 
  -5   1   1       38.42       36.65      5.10 o 
  -4   1   1        4.82        6.32      4.22 o 
  -3   1   1       29.18       46.38      2.59 o 
  -2   1   1      233.56      202.44      6.64 o 
  -1   1   1      192.04      205.33      7.02 o 
   0   1   1      134.12      133.73      3.36 o 
   1   1   1     8072.61     7696.42    159.24 o 
   2   1   1      160.30      158.87      4.96 o 
   3   1   1     1576.65     1470.53     38.01 o 
   4   1   1      111.16      118.22      6.20 o 
   5   1   1       51.41       49.00      5.78 o 
   6   1   1       13.90        9.16      6.27 o 
   7   1   1        1.77        5.97      7.15 o 
  -7   2   1        7.31       17.47      8.44 o 
  -6   2   1        0.82       -8.51      8.51 o 
  -5   2   1       19.81       17.05      4.04 o 
  -4   2   1      197.39      202.53      6.90 o 
  -3   2   1      377.30      379.30      9.87 o 
  -2   2   1     1191.62     1180.33     27.96 o 
  -1   2   1     4762.26     4601.05    107.53 o 
   0   2   1     1621.21     1586.54     39.64 o 
   1   2   1     1151.09     1101.36     25.50 o 
   2   2   1      461.45      489.71     13.20 o 
   3   2   1       35.09       38.67      3.24 o 
   4   2   1      270.99      279.27      9.51 o 
   5   2   1      225.11      228.01     11.01 o 
   6   2   1        0.23       -1.75      6.11 o 
   7   2   1       22.60       18.45      8.05 o 
  -7   3   1        2.30        1.56      8.13 o 
  -6   3   1       79.37       65.31      8.26 o 
  -5   3   1       13.12       13.63      4.28 o 
  -4   3   1       33.06       40.42      3.67 o 
  -3   3   1        4.25        5.52      1.60 o 
  -2   3   1        3.99        5.75      1.79 o 
  -1   3   1      686.01      637.02     15.65 o 
   0   3   1     1087.77     1044.23     23.97 o 
   1   3   1     5612.77     5510.91    125.78 o 
   2   3   1      728.45      723.85     19.15 o 
   3   3   1     1334.27     1273.47     34.47 o 
   4   3   1        0.14        3.25      2.95 o 
   5   3   1      213.22      215.51      9.53 o 
   6   3   1        5.93        3.06      8.62 o 
   7   3   1        7.93        8.21      7.96 o 
  -7   4   1       30.95       28.75      9.02 o 
  -6   4   1        2.25       -6.70      6.70 o 
  -5   4   1       28.99       36.76      4.83 o 
  -4   4   1       76.74       87.21      5.03 o 
  -3   4   1      717.05      692.56     18.69 o 
  -2   4   1       88.25       82.00      3.38 o 
  -1   4   1       22.30       29.62      1.73 o 
   0   4   1       98.56       74.95      2.67 o 
   1   4   1     3235.50     3183.50     81.67 o 
   2   4   1      661.56      665.24     17.26 o 
   3   4   1       76.59       89.78      4.23 o 
   4   4   1      125.39      133.46      6.09 o 
   5   4   1      128.44      148.32      9.12 o 
   6   4   1        0.74        6.35      6.20 o 
   7   4   1       22.85       22.41      8.99 o 
  -7   5   1        7.21       10.74     17.02 o 
  -6   5   1      118.92      129.50      8.79 o 
  -5   5   1        0.01        7.70      4.28 o 
  -4   5   1      213.73      225.95      8.50 o 
  -3   5   1      630.81      625.16     18.36 o 
  -2   5   1     1863.20     1916.75     52.73 o 
  -1   5   1      225.23      242.93      6.28 o 
   0   5   1     3429.28     3433.04     77.89 o 
   1   5   1     2557.48     2542.09     65.35 o 
   2   5   1     1484.65     1498.52     37.89 o 
   3   5   1      508.89      480.40     13.97 o 
   4   5   1       71.63       74.29      4.75 o 
   5   5   1        0.57        0.07      4.54 o 
   6   5   1       40.59       43.26      7.59 o 
   7   5   1        4.39       14.95      8.98 o 
  -7   6   1       24.43       13.37      9.64 o 
  -6   6   1        2.59       10.81      6.46 o 
  -5   6   1      230.66      242.11      9.84 o 
  -4   6   1      109.79      130.08      6.14 o 
  -3   6   1      614.92      593.01     19.75 o 
  -2   6   1     1492.11     1436.42     38.40 o 
  -1   6   1       34.15       40.56      2.19 o 
   0   6   1      803.64      824.61     19.25 o 
   1   6   1        2.73       -1.86      1.86 o 
   2   6   1     1693.50     1692.14     42.48 o 
   3   6   1      502.35      501.50     14.57 o 
   4   6   1       43.25       44.49      4.38 o 
   5   6   1      122.02      109.33      7.82 o 
   6   6   1        3.14        6.86      7.26 o 
   7   6   1        8.27       27.27     10.56 o 
  -7   7   1        7.18       12.04      9.78 o 
  -6   7   1       31.06       25.69      6.92 o 
  -5   7   1       56.57       64.12      6.22 o 
  -4   7   1      217.99      197.74      8.56 o 
  -3   7   1      520.00      482.90     16.61 o 
  -2   7   1      200.15      223.41      7.09 o 
  -1   7   1     3416.07     3388.70     75.51 o 
   0   7   1        0.44       -0.72      1.98 o 
   1   7   1       86.49      125.48      4.38 o 
   2   7   1       77.91       90.42      4.03 o 
   3   7   1      100.55      114.35      6.23 o 
   4   7   1       13.38       15.93      3.98 o 
   5   7   1        4.33        4.53      4.80 o 
   6   7   1       25.50       36.12      7.22 o 
   7   7   1        5.99        0.70      9.67 o 
  -7   8   1       43.71       41.33     12.69 o 
  -6   8   1        0.04       -3.33      6.25 o 
  -5   8   1      484.40      465.74     21.43 o 
  -4   8   1      118.23      119.56      8.86 o 
  -3   8   1       38.26       50.82      4.56 o 
  -2   8   1      538.51      513.09     13.62 o 
  -1   8   1       10.73       15.77      2.05 o 
   0   8   1      227.26      282.51      7.68 o 
   1   8   1      216.36      211.90      6.43 o 
   2   8   1        9.58        9.58      2.28 o 
   3   8   1     1314.73     1290.29     37.97 o 
   4   8   1       63.52       56.90      5.37 o 
   5   8   1        0.40       -3.65      5.01 o 
   6   8   1        2.38        0.47      6.57 o 
  -6   9   1        3.31       -4.34      6.32 o 
  -5   9   1       31.70       31.59      5.42 o 
  -4   9   1       38.69       52.66      6.81 o 
  -3   9   1      481.75      498.28     16.52 o 
  -2   9   1      400.59      431.84     11.88 o 
  -1   9   1     1379.31     1344.61     31.26 o 
   0   9   1       51.86       52.33      2.90 o 
   1   9   1      341.63      326.80      9.76 o 
   2   9   1        0.90        5.26      2.83 o 
   3   9   1       15.61       29.18      3.58 o 
   4   9   1       10.32       16.96      4.68 o 
   5   9   1        1.00        0.47      5.23 o 
   6   9   1        8.46       -1.88      6.14 o 
  -6  10   1        2.75        5.06      7.89 o 
  -5  10   1      237.86      250.96     13.44 o 
  -4  10   1       37.06       37.63      5.29 o 
  -3  10   1      357.90      331.20     11.61 o 
  -2  10   1       29.80       35.01      2.82 o 
  -1  10   1      226.11      251.34      6.89 o 
   0  10   1      142.41      150.29      4.95 o 
   1  10   1     2085.24     2038.52     53.20 o 
   2  10   1      243.67      243.69      7.68 o 
   3  10   1        1.04        2.86      3.20 o 
   4  10   1        1.32       -1.88      4.48 o 
   5  10   1        0.10       -5.06      5.06 o 
   6  10   1        0.03       -6.48      6.48 o 
  -6  11   1        1.20        8.24      7.80 o 
  -5  11   1        3.22       -4.85      4.85 o 
  -4  11   1        0.78        2.23      4.34 o 
  -3  11   1      572.89      580.74     19.39 o 
  -2  11   1        7.66       16.66      2.56 o 
  -1  11   1      483.43      449.03     11.24 o 
   0  11   1     1174.90     1180.05     28.51 o 
   1  11   1      146.30      154.11      5.96 o 
   2  11   1       46.75       63.57      3.81 o 
   3  11   1       74.33       68.94      4.95 o 
   4  11   1        0.83       -4.52      4.52 o 
   5  11   1        1.80        1.29      5.21 o 
   6  11   1        0.93        5.86      7.08 o 
  -6  12   1       10.76        6.81      8.01 o 
  -5  12   1      128.60      148.05      8.80 o 
  -4  12   1      233.73      218.20     11.26 o 
  -3  12   1      117.43      117.44      8.04 o 
  -2  12   1       45.47       44.68      3.39 o 
  -1  12   1       65.22       70.27      3.90 o 
   0  12   1      162.17      182.53      6.18 o 
   1  12   1       32.66       38.89      3.55 o 
   2  12   1       94.48       92.51      5.10 o 
   3  12   1       47.48       58.91      4.73 o 
   4  12   1      345.11      346.00     16.63 o 
   5  12   1        0.19       -1.75      5.38 o 
   6  12   1        0.31       -7.55      7.55 o 
  -6  13   1       32.32       15.08      8.43 o 
  -5  13   1        2.80        7.28      5.89 o 
  -4  13   1        6.00       10.59      8.49 o 
  -3  13   1      112.87      121.69      7.00 o 
  -2  13   1       11.40       13.09      3.52 o 
  -1  13   1     1565.63     1554.88     37.61 o 
   0  13   1      212.86      231.69      7.42 o 
   1  13   1       12.86       23.11      3.35 o 
   2  13   1      234.36      234.67      8.03 o 
   3  13   1       22.97       29.79      6.30 o 
   4  13   1        4.69       -2.01      5.37 o 
   5  13   1       37.27       51.49      7.09 o 
   6  13   1        8.12        1.87      8.16 o 
  -6  14   1        0.53       -2.19      8.00 o 
  -5  14   1       47.91       37.63      7.02 o 
  -4  14   1       12.76       15.51      5.68 o 
  -3  14   1       15.91       16.81      5.05 o 
  -2  14   1       54.34       62.54      4.84 o 
  -1  14   1      518.41      529.77     14.07 o 
   0  14   1        0.13        1.41      3.21 o 
   1  14   1      299.27      332.87     10.10 o 
   2  14   1      496.39      512.42     15.81 o 
   3  14   1      105.14       98.25      6.92 o 
   4  14   1       71.20       74.16      9.75 o 
   5  14   1        3.10        5.13      6.41 o 
  -5  15   1       31.81       35.12      6.75 o 
  -4  15   1       10.65        5.86      5.69 o 
  -3  15   1        0.78       -4.36      4.55 o 
  -2  15   1      387.73      372.53     15.23 o 
  -1  15   1       84.35       84.22      4.87 o 
   0  15   1      141.51      163.24      7.68 o 
   1  15   1      323.14      315.48     11.20 o 
   2  15   1       68.36       64.90      5.18 o 
   3  15   1      100.70      114.36      7.39 o 
   4  15   1        8.35       12.37      6.25 o 
   5  15   1        7.96       -5.98      5.98 o 
  -5  16   1        0.01       -5.80      5.80 o 
  -4  16   1        3.17        9.79      5.93 o 
  -3  16   1       17.69       14.31      5.02 o 
  -2  16   1       91.15      106.41      6.36 o 
  -1  16   1      241.53      263.03      9.17 o 
   0  16   1        0.17       -1.42      3.55 o 
   1  16   1       72.60       71.66      4.81 o 
   2  16   1       65.74       69.33      5.70 o 
   3  16   1        0.11        3.52      4.96 o 
   4  16   1        0.29       -5.76      5.76 o 
   5  16   1       10.03        5.44      6.61 o 
  -5  17   1        6.41        0.29      6.37 o 
  -4  17   1       15.23       14.62      7.15 o 
  -3  17   1        7.19       -2.70      5.06 o 
  -2  17   1        1.66        0.29      4.52 o 
  -1  17   1        4.09        8.38      4.54 o 
   0  17   1       35.05       43.34      4.50 o 
   1  17   1      366.12      370.45     14.07 o 
   2  17   1       10.43        6.31      4.75 o 
   3  17   1      427.43      429.83     16.03 o 
   4  17   1       34.70       29.59      7.13 o 
   5  17   1       12.77        5.23      6.92 o 
  -4  18   1        0.02       -0.42      6.16 o 
  -3  18   1       42.02       54.54      6.56 o 
  -2  18   1        9.93        5.77      5.22 o 
  -1  18   1       97.07      101.88      7.23 o 
   0  18   1        9.43       15.19      4.49 o 
   1  18   1      104.26      117.46      6.86 o 
   2  18   1       49.02       55.29      5.97 o 
   3  18   1        0.15       -5.47      5.47 o 
   4  18   1        0.41       -5.63      5.63 o 
  -4  19   1       20.11       15.08      7.30 o 
  -3  19   1       15.91       17.12      5.73 o 
  -2  19   1        5.95        7.66      6.10 o 
  -1  19   1        3.23        1.58      5.21 o 
   0  19   1      109.72      129.08      7.03 o 
   1  19   1       60.47       60.75      6.20 o 
   2  19   1        7.15       -5.55      6.23 o 
   3  19   1      110.58      106.05      7.54 o 
   4  19   1        6.03       12.50      6.51 o 
  -4  20   1        2.09        8.50      7.30 o 
  -3  20   1       17.90       12.34      6.33 o 
  -2  20   1       11.10        8.42      6.26 o 
  -1  20   1       63.22       60.04      7.13 o 
   0  20   1        0.07        2.74      5.60 o 
   1  20   1        7.57        4.61      5.39 o 
   2  20   1        2.42       -3.63      5.72 o 
   3  20   1        1.74       -1.09      5.83 o 
  -3  21   1        0.68       -2.15      6.32 o 
  -2  21   1        2.06       -2.20      6.16 o 
  -1  21   1        2.81        1.41      7.01 o 
   0  21   1       99.23      112.62      9.32 o 
   1  21   1       57.29       58.66      7.23 o 
   2  21   1       20.57       26.01      6.92 o 
   3  21   1       11.58        6.02      6.06 o 
  -2  22   1       70.14       66.26      9.62 o 
  -1  22   1        5.69        1.95      6.62 o 
   0  22   1       15.75       15.41     10.76 o 
   1  22   1        0.65        0.70      7.00 o 
   2  22   1       32.69       25.03      7.45 o 
  -1  23   1        0.24       -1.28      7.65 o 
   0  23   1       21.42       22.53      9.93 o 
   1  23   1        7.30        4.34     11.90 o 
  -6   0   2       56.31       69.05     10.29 o 
  -4   0   2      284.68      283.33     13.49 o 
  -2   0   2     1777.98     1813.30    102.50 o 
   0   0   2     3771.40     3547.63    134.67 o 
   2   0   2      109.22      154.76      6.69 o 
   4   0   2     1280.73     1244.45     47.98 o 
   6   0   2        8.32       -2.14      9.93 o 
  -7   1   2       26.68       27.63      8.76 o 
  -6   1   2      277.15      259.70     11.85 o 
  -5   1   2       26.68       22.33      4.11 o 
  -4   1   2       32.31       38.56      3.70 o 
  -3   1   2       76.54       93.24      4.17 o 
  -2   1   2       42.26       56.86      5.74 o 
  -1   1   2      956.50      965.38     26.64 o 
   0   1   2     2693.37     2578.56     57.88 o 
   1   1   2     5232.65     4946.60    112.66 o 
   2   1   2       24.87       29.80      2.04 o 
   3   1   2        0.94        9.42      3.22 o 
   4   1   2       90.66      104.18      5.31 o 
   5   1   2       11.99       15.78      5.67 o 
   6   1   2       15.69       16.35      6.60 o 
   7   1   2        2.29       -1.04      7.26 o 
  -7   2   2       18.74       31.28      8.86 o 
  -6   2   2       32.43       29.59      6.12 o 
  -5   2   2       58.51       53.71      4.67 o 
  -4   2   2      354.75      340.35      9.90 o 
  -3   2   2     1275.36     1222.46     30.75 o 
  -2   2   2      182.81      239.96      7.39 o 
  -1   2   2      707.49      698.29     17.63 o 
   0   2   2      130.01      118.45      3.56 o 
   1   2   2      951.72      992.81     23.66 o 
   2   2   2      228.75      246.48      7.57 o 
   3   2   2      276.86      316.66      9.88 o 
   4   2   2       51.73       57.31      4.61 o 
   5   2   2      201.53      210.90     14.97 o 
   6   2   2       29.07       14.99      6.54 o 
   7   2   2       21.21       20.48      9.19 o 
  -7   3   2       34.51       41.32     11.62 o 
  -6   3   2        7.24        9.05      5.77 o 
  -5   3   2      116.20      146.29      6.91 o 
  -4   3   2       77.85       80.38      4.39 o 
  -3   3   2       27.00       26.49      2.14 o 
  -2   3   2      521.99      554.51     13.96 o 
  -1   3   2       86.36       76.14      2.85 o 
   0   3   2      218.18      200.00      5.96 o 
   1   3   2      879.16      810.28     18.47 o 
   2   3   2     1936.56     1983.32     49.82 o 
   3   3   2      136.22      141.34      5.80 o 
   4   3   2        1.86        1.58      3.52 o 
   5   3   2        2.10        9.29      5.19 o 
   6   3   2       80.50       77.75      7.56 o 
   7   3   2        6.23        6.77      8.73 o 
  -7   4   2        7.41        7.13      8.44 o 
  -6   4   2        4.50       -1.65      5.29 o 
  -5   4   2        5.72       18.60      4.38 o 
  -4   4   2       43.29       46.21      4.13 o 
  -3   4   2      114.27      114.42      3.99 o 
  -2   4   2     1148.69     1105.13     29.70 o 
  -1   4   2      322.15      328.10      7.55 o 
   0   4   2     3904.94     3909.86     97.01 o 
   1   4   2        5.35        1.42      1.61 o 
   2   4   2     1455.74     1432.58     34.03 o 
   3   4   2     1047.86     1037.92     27.35 o 
   4   4   2       29.67       38.40      4.08 o 
   5   4   2       35.11       43.30      5.41 o 
   6   4   2       21.82       19.42      7.87 o 
   7   4   2        0.13        1.03      8.64 o 
  -7   5   2       19.82       16.44      9.78 o 
  -6   5   2       97.34       93.01      8.40 o 
  -5   5   2      281.79      266.04     10.82 o 
  -4   5   2       30.04       37.63      3.84 o 
  -3   5   2       68.34       74.41      3.77 o 
  -2   5   2      941.15      978.06     25.49 o 
  -1   5   2     7703.27     7786.37    164.32 o 
   0   5   2      382.01      371.81      9.22 o 
   1   5   2     1786.23     1678.75     40.86 o 
   2   5   2      869.53      864.95     20.92 o 
   3   5   2       45.75       53.86      3.76 o 
   4   5   2       30.34       29.34      3.98 o 
   5   5   2       16.89       12.01      4.71 o 
   6   5   2       35.66       34.57      7.68 o 
   7   5   2        8.01       -0.16      8.49 o 
  -7   6   2       13.15       14.51      9.58 o 
  -6   6   2       25.72       25.15      7.23 o 
  -5   6   2        0.04        1.47      4.30 o 
  -4   6   2       17.10       22.34      4.13 o 
  -3   6   2      205.30      197.37      7.45 o 
  -2   6   2      344.08      381.58     10.31 o 
  -1   6   2       20.70        7.48      1.48 o 
   0   6   2     1528.36     1436.90     30.83 o 
   1   6   2        0.01       -1.39      1.86 o 
   2   6   2      786.96      731.26     19.52 o 
   3   6   2      291.66      359.43     10.72 o 
   4   6   2      374.56      369.29     12.79 o 
   5   6   2       44.28       53.57      5.76 o 
   6   6   2        2.62       -5.21      6.83 o 
   7   6   2        0.29       -1.04      8.83 o 
  -7   7   2       14.88       14.43     11.62 o 
  -6   7   2       58.95       61.44      8.71 o 
  -5   7   2        3.63        3.20      4.85 o 
  -4   7   2     1050.23     1015.58     33.19 o 
  -3   7   2      301.34      310.23     11.04 o 
  -2   7   2      635.72      576.04     16.16 o 
  -1   7   2      194.80      182.86      4.91 o 
   0   7   2      122.41      129.47      4.16 o 
   1   7   2     1686.56     1647.32     39.22 o 
   2   7   2     1085.66     1039.04     25.70 o 
   3   7   2      174.99      213.19      8.04 o 
   4   7   2      709.13      693.78     20.82 o 
   5   7   2        0.07        0.37      5.14 o 
   6   7   2       31.38       48.04      7.59 o 
  -7   8   2        1.96        5.41      9.88 o 
  -6   8   2       60.80       50.35      7.46 o 
  -5   8   2       23.46       32.14      5.52 o 
  -4   8   2       30.00       23.98      4.85 o 
  -3   8   2      357.89      326.43     11.10 o 
  -2   8   2      532.92      549.68     14.57 o 
  -1   8   2       68.53       63.67      2.74 o 
   0   8   2     3107.52     3131.19     73.41 o 
   1   8   2       73.97       73.40      3.35 o 
   2   8   2     2210.27     2100.82     54.62 o 
   3   8   2       88.63      120.64      5.74 o 
   4   8   2      208.57      210.82      9.35 o 
   5   8   2       17.26       18.75      5.82 o 
   6   8   2        0.01        0.64      6.61 o 
  -7   9   2        0.16        3.11     11.57 o 
  -6   9   2        0.44        2.80      6.49 o 
  -5   9   2        4.86        5.16      4.91 o 
  -4   9   2      653.44      643.81     22.08 o 
  -3   9   2       55.45       63.18      4.67 o 
  -2   9   2      675.79      711.07     16.98 o 
  -1   9   2      140.21      147.64      4.83 o 
   0   9   2        0.86        0.08      2.30 o 
   1   9   2        0.83       -1.59      2.10 o 
   2   9   2      122.86      143.51      5.46 o 
   3   9   2       85.39       87.22      5.27 o 
   4   9   2      686.72      662.93     21.71 o 
   5   9   2        7.93       13.73      5.45 o 
   6   9   2       30.59       23.93     10.94 o 
  -6  10   2       70.37       64.15      7.89 o 
  -5  10   2        6.05        5.62      4.84 o 
  -4  10   2       21.49       28.37      4.74 o 
  -3  10   2       26.35       31.18      4.15 o 
  -2  10   2      589.34      603.86     14.82 o 
  -1  10   2      149.08      161.11      5.29 o 
   0  10   2     3141.22     3069.51     72.19 o 
   1  10   2      198.29      209.36      6.53 o 
   2  10   2      884.02      888.23     23.17 o 
   3  10   2       27.32       35.97      4.30 o 
   4  10   2        1.11        3.36      4.70 o 
   5  10   2        0.93        0.88      5.43 o 
   6  10   2        5.64       11.48      6.69 o 
  -6  11   2        2.16        8.68      7.73 o 
  -5  11   2       54.36       60.42      6.55 o 
  -4  11   2      127.22      146.57      7.88 o 
  -3  11   2       18.05       15.71      3.81 o 
  -2  11   2     1023.21     1097.43     27.26 o 
  -1  11   2       22.43       28.80      2.94 o 
   0  11   2      124.59      128.76      4.79 o 
   1  11   2      147.42      155.63      5.56 o 
   2  11   2      106.75      100.11      5.02 o 
   3  11   2       23.18       16.69      3.92 o 
   4  11   2      118.72      129.58      9.68 o 
   5  11   2        0.73        5.28      5.47 o 
   6  11   2       22.83        9.63      6.76 o 
  -6  12   2        0.02        1.71      7.85 o 
  -5  12   2        1.64       10.52      6.18 o 
  -4  12   2        1.49       12.72      5.40 o 
  -3  12   2      135.88      142.65      7.31 o 
  -2  12   2       16.31       25.64      3.66 o 
  -1  12   2        3.93       -0.71      2.72 o 
   0  12   2     2425.48     2405.65     57.27 o 
   1  12   2      372.78      385.38     10.73 o 
   2  12   2      294.46      310.03     10.27 o 
   3  12   2      275.42      270.35     12.96 o 
   4  12   2        0.03       -1.89      4.84 o 
   5  12   2       26.03       24.91      5.91 o 
   6  12   2       11.29        4.53      7.36 o 
  -6  13   2        2.62       13.79      8.36 o 
  -5  13   2       48.69       63.97      8.42 o 
  -4  13   2      263.53      274.80     12.48 o 
  -3  13   2        2.70        1.43      4.16 o 
  -2  13   2      145.74      143.14      6.21 o 
  -1  13   2        1.68        2.56      2.99 o 
   0  13   2       15.73       15.83      3.15 o 
   1  13   2      136.87      142.28      5.53 o 
   2  13   2        8.52        7.76      3.75 o 
   3  13   2       24.52       23.12      4.72 o 
   4  13   2       68.31       86.48      7.28 o 
   5  13   2       22.44       17.28      6.79 o 
   6  13   2        2.87       18.38      9.13 o 
  -6  14   2       15.57       21.40      8.08 o 
  -5  14   2        3.00       -6.87      6.87 o 
  -4  14   2        8.77        9.86      5.54 o 
  -3  14   2      202.68      191.70      8.67 o 
  -2  14   2       47.77       56.79      4.83 o 
  -1  14   2        8.68       13.41      3.56 o 
   0  14   2        5.63        4.60      3.16 o 
   1  14   2        2.41       -0.18      3.50 o 
   2  14   2       13.57       15.33      4.07 o 
   3  14   2       79.93       84.18      6.80 o 
   4  14   2       66.95       66.01      7.27 o 
   5  14   2       63.52       49.64      7.88 o 
  -5  15   2       12.76        9.08      6.55 o 
  -4  15   2       77.60       58.98      7.15 o 
  -3  15   2       17.21       10.03      4.72 o 
  -2  15   2        2.01       -0.23      5.03 o 
  -1  15   2      243.89      261.99      8.53 o 
   0  15   2      128.95      126.22      5.53 o 
   1  15   2      179.91      181.65      6.42 o 
   2  15   2       32.54       38.36      4.86 o 
   3  15   2       15.01        7.38      5.53 o 
   4  15   2        6.29        3.97      6.10 o 
   5  15   2       24.27       12.74      7.72 o 
  -5  16   2        1.69        0.81      6.37 o 
  -4  16   2       63.05       64.69      7.17 o 
  -3  16   2       15.22       20.18      5.37 o 
  -2  16   2       67.55       76.45      5.44 o 
  -1  16   2      112.68      122.54      6.54 o 
   0  16   2        2.20        6.24      3.57 o 
   1  16   2        0.98        1.18      3.48 o 
   2  16   2       13.44       15.25      4.73 o 
   3  16   2       37.01       28.50      6.08 o 
   4  16   2       38.12       32.98      6.90 o 
   5  16   2        5.20        3.77      6.83 o 
  -5  17   2        0.37       -5.22      6.36 o 
  -4  17   2        2.18        7.47      6.02 o 
  -3  17   2       23.73       29.08      5.78 o 
  -2  17   2       16.58        7.22      4.63 o 
  -1  17   2       30.00       24.29      4.77 o 
   0  17   2        0.03       -1.87      4.00 o 
   1  17   2        7.84        5.24      3.94 o 
   2  17   2      169.93      164.85      8.31 o 
   3  17   2       62.35       74.33      6.86 o 
   4  17   2       22.60       21.19      7.18 o 
   5  17   2        3.04       -3.54      7.99 o 
  -4  18   2       64.34       56.28      7.33 o 
  -3  18   2       20.71       12.58      6.66 o 
  -2  18   2       24.11       20.32      6.12 o 
  -1  18   2        0.00       -4.52      4.52 o 
   0  18   2       20.98       14.44      4.63 o 
   1  18   2        2.02       -0.93      5.33 o 
   2  18   2        0.17       -2.42      5.04 o 
   3  18   2        2.83        0.63      5.97 o 
   4  18   2        0.67        5.90      6.32 o 
  -4  19   2        0.13        2.09      6.32 o 
  -3  19   2        6.04       -5.93      5.93 o 
  -2  19   2        0.10       -0.99      5.94 o 
  -1  19   2       91.71       93.51      7.94 o 
   0  19   2        0.47       -1.84      4.90 o 
   1  19   2        6.25        2.35      5.13 o 
   2  19   2       23.18       15.20      5.49 o 
   3  19   2       27.83       24.16      5.96 o 
   4  19   2       12.90       21.67      6.49 o 
  -4  20   2        0.21       12.95      7.23 o 
  -3  20   2        0.12        4.82      6.46 o 
  -2  20   2       24.12       21.32      6.59 o 
  -1  20   2      119.07      133.82     11.26 o 
   0  20   2       13.84       15.88      6.08 o 
   1  20   2       22.57       17.63      6.05 o 
   2  20   2        3.90       -1.99      6.00 o 
   3  20   2       34.89       29.66      6.21 o 
  -3  21   2        0.48       -6.05      6.05 o 
  -2  21   2        4.43       -6.17      6.17 o 
  -1  21   2       66.84       69.54      9.94 o 
   0  21   2        0.13        4.56      6.92 o 
   1  21   2       91.95       73.72      7.25 o 
   2  21   2       22.56       18.66      6.50 o 
   3  21   2        8.90        4.82      6.51 o 
  -2  22   2       11.68        9.84      7.54 o 
  -1  22   2        2.87        0.00      7.42 o 
   0  22   2        0.37       10.24      8.40 o 
   1  22   2       23.63       10.17      9.20 o 
   2  22   2       21.74       25.35      6.79 o 
  -1  23   2        5.23       -0.82      8.01 o 
   0  23   2        0.01       -0.67      9.20 o 
   1  23   2       47.95       53.98      9.02 o 
  -7   0   3       50.28       31.04     12.80 o 
  -5   0   3     1250.80     1193.13     61.40 o 
  -3   0   3      484.39      474.32     28.98 o 
  -1   0   3     2950.82     2900.97    120.22 o 
   1   0   3      519.75      488.79     16.26 o 
   3   0   3      101.34      113.56      6.05 o 
   5   0   3        2.66       -0.02      7.59 o 
   7   0   3        0.56       -2.94     10.24 o 
  -7   1   3        0.72       -4.61      9.34 o 
  -6   1   3       73.74       72.99      6.92 o 
  -5   1   3       35.03       39.43      6.27 o 
  -4   1   3       31.73       32.80      2.87 o 
  -3   1   3      689.85      643.58     20.00 o 
  -2   1   3       35.31       51.91      3.41 o 
  -1   1   3     9270.24     9086.17    243.50 o 
   0   1   3     4813.45     4585.85    114.65 o 
   1   1   3        1.50        0.28      1.71 o 
   2   1   3      423.67      414.69     10.71 o 
   3   1   3       40.17       53.82      3.28 o 
   4   1   3       28.79       25.99      4.29 o 
   5   1   3        0.14        8.75      5.40 o 
   6   1   3        9.24       17.56      7.09 o 
   7   1   3        6.77       28.07      8.83 o 
  -7   2   3       56.65       71.00      9.83 o 
  -6   2   3       25.25       20.98      6.21 o 
  -5   2   3      694.97      688.34     22.38 o 
  -4   2   3      177.54      186.50      5.81 o 
  -3   2   3     1177.60     1124.35     32.81 o 
  -2   2   3      383.02      386.28     10.98 o 
  -1   2   3     3202.64     3116.06     75.27 o 
   0   2   3       59.26       70.38      2.49 o 
   1   2   3      203.52      198.47      5.66 o 
   2   2   3     1382.03     1347.70     31.15 o 
   3   2   3      144.32      140.87      5.52 o 
   4   2   3      255.41      260.04     10.48 o 
   5   2   3        1.24       -0.12      4.97 o 
   6   2   3        0.42        2.37      6.00 o 
   7   2   3       12.17        6.67      8.92 o 
  -7   3   3       39.60       39.93      8.60 o 
  -6   3   3      113.63      121.11      9.01 o 
  -5   3   3      143.72      142.98      7.43 o 
  -4   3   3       39.04       45.18      3.56 o 
  -3   3   3      670.21      635.60     16.55 o 
  -2   3   3        0.51       -0.30      2.18 o 
  -1   3   3      543.13      508.54     12.44 o 
   0   3   3      444.94      432.57     11.94 o 
   1   3   3     1188.00     1104.59     25.08 o 
   2   3   3     1526.41     1481.03     34.33 o 
   3   3   3        0.82        2.43      2.40 o 
   4   3   3        1.26        4.47      3.72 o 
   5   3   3        9.10       10.48      5.23 o 
   6   3   3       20.82       28.80      6.61 o 
   7   3   3       11.26       30.74      9.44 o 
  -7   4   3        4.86       -5.68     10.67 o 
  -6   4   3        3.42        6.78      6.11 o 
  -5   4   3      209.65      192.84      8.83 o 
  -4   4   3       53.84       61.48      4.32 o 
  -3   4   3      426.43      428.24     11.25 o 
  -2   4   3     1315.25     1309.75     35.24 o 
  -1   4   3      323.59      320.28      8.24 o 
   0   4   3      197.39      189.13      5.81 o 
   1   4   3      267.16      263.47      6.73 o 
   2   4   3      361.87      336.53      8.37 o 
   3   4   3      508.49      481.97     14.05 o 
   4   4   3      194.34      217.19      8.34 o 
   5   4   3       54.24       55.60      5.94 o 
   6   4   3       71.25       70.00      8.27 o 
   7   4   3        1.65       -3.16      8.89 o 
  -7   5   3        2.42       -1.77     10.48 o 
  -6   5   3       45.74       53.37      6.74 o 
  -5   5   3        0.67        1.76      4.23 o 
  -4   5   3      661.67      643.40     19.88 o 
  -3   5   3       33.66       30.86      2.86 o 
  -2   5   3      248.67      262.82      7.80 o 
  -1   5   3     1779.31     1708.27     39.31 o 
   0   5   3     2388.82     2300.84     55.99 o 
   1   5   3     1987.56     1938.60     47.09 o 
   2   5   3       19.68       21.67      2.12 o 
   3   5   3      384.85      369.49     11.29 o 
   4   5   3       33.85       27.94      4.17 o 
   5   5   3      152.65      165.01      8.82 o 
   6   5   3       42.08       37.19      8.54 o 
   7   5   3        4.62        3.05     23.77 o 
  -7   6   3        0.67       -4.01     15.78 o 
  -6   6   3        3.74       10.62      5.80 o 
  -5   6   3       27.73       23.28      5.24 o 
  -4   6   3        4.46        8.98      3.94 o 
  -3   6   3      210.74      236.55      7.80 o 
  -2   6   3      269.49      277.19      7.97 o 
  -1   6   3      489.10      448.25     11.02 o 
   0   6   3     1196.76     1207.17     28.91 o 
   1   6   3      894.90      857.73     21.37 o 
   2   6   3     1445.38     1376.83     33.86 o 
   3   6   3       25.10       27.71      3.24 o 
   4   6   3      104.24       90.74      5.40 o 
   5   6   3       39.31       36.85      5.93 o 
   6   6   3        5.55        8.22      6.86 o 
  -7   7   3        0.01       -3.82      9.32 o 
  -6   7   3       26.43       21.24      6.19 o 
  -5   7   3      220.48      202.90     10.30 o 
  -4   7   3       67.96       67.29      5.20 o 
  -3   7   3        0.20       -2.19      2.84 o 
  -2   7   3      737.73      730.87     18.35 o 
  -1   7   3      227.70      240.05      6.25 o 
   0   7   3      256.04      242.25      6.58 o 
   1   7   3     1093.34     1058.44     27.03 o 
   2   7   3      224.71      223.97      6.86 o 
   3   7   3     2780.69     2771.49     74.65 o 
   4   7   3        0.39        2.03      3.99 o 
   5   7   3      114.74      104.93      7.53 o 
   6   7   3       22.02       29.22      8.04 o 
  -7   8   3        0.16       -6.27      8.01 o 
  -6   8   3        0.38       -3.87      6.30 o 
  -5   8   3       52.59       48.86      5.77 o 
  -4   8   3       24.88       20.38      4.20 o 
  -3   8   3       10.66       11.13      3.51 o 
  -2   8   3      194.21      222.95      6.74 o 
  -1   8   3      999.28      988.19     22.04 o 
   0   8   3      147.02      134.84      4.70 o 
   1   8   3        0.25        2.56      2.24 o 
   2   8   3      179.47      189.78      6.43 o 
   3   8   3      100.04      123.25      6.28 o 
   4   8   3       10.02       22.82      4.83 o 
   5   8   3       37.44       42.38      6.47 o 
   6   8   3        0.55       -1.88      8.27 o 
  -7   9   3        1.70       12.62     10.94 o 
  -6   9   3        0.00       -6.11      6.11 o 
  -5   9   3        1.94        7.64      5.22 o 
  -4   9   3       97.94      104.12      6.15 o 
  -3   9   3       87.35       81.81      4.82 o 
  -2   9   3      210.75      241.40      6.33 o 
  -1   9   3        8.77        2.62      1.95 o 
   0   9   3      495.09      481.64     12.74 o 
   1   9   3     1614.45     1557.18     38.30 o 
   2   9   3      257.74      238.68      7.78 o 
   3   9   3      869.32      815.07     25.11 o 
   4   9   3       19.23       25.57      5.01 o 
   5   9   3      223.08      198.29     14.63 o 
   6   9   3        1.69       -2.54      7.85 o 
  -6  10   3        1.25       -1.17      7.40 o 
  -5  10   3        0.50       -2.62      5.14 o 
  -4  10   3       12.26       20.74      4.58 o 
  -3  10   3      349.51      371.35     11.82 o 
  -2  10   3        0.22       -0.79      2.41 o 
  -1  10   3      952.02      927.64     22.04 o 
   0  10   3      209.56      224.93      7.10 o 
   1  10   3     1661.72     1609.25     38.51 o 
   2  10   3       52.98       70.61      5.86 o 
   3  10   3        4.59        3.08      3.91 o 
   4  10   3       31.07       34.55      5.35 o 
   5  10   3      221.78      209.72     14.90 o 
   6  10   3        0.37       -4.85      7.31 o 
  -6  11   3       48.64       44.45      8.86 o 
  -5  11   3       34.63       39.70      7.21 o 
  -4  11   3       81.56       87.08      6.82 o 
  -3  11   3       42.95       48.44      4.73 o 
  -2  11   3      347.62      340.49      9.87 o 
  -1  11   3        5.68        0.48      2.38 o 
   0  11   3        7.58       11.16      2.98 o 
   1  11   3      818.99      784.64     20.17 o 
   2  11   3      168.10      167.69      7.11 o 
   3  11   3      204.73      229.82      8.92 o 
   4  11   3       14.79       28.38      5.36 o 
   5  11   3       73.73       63.20      6.84 o 
   6  11   3        3.85       -2.54      6.99 o 
  -6  12   3        1.38        6.21      9.18 o 
  -5  12   3        2.89        3.80      6.81 o 
  -4  12   3      162.37      157.49      8.42 o 
  -3  12   3      157.92      169.11      9.12 o 
  -2  12   3      590.14      529.49     14.73 o 
  -1  12   3      216.20      217.56      7.66 o 
   0  12   3      217.32      242.08      7.75 o 
   1  12   3       91.56      104.98      4.82 o 
   2  12   3      107.42      101.38      5.53 o 
   3  12   3        6.51       10.24      4.15 o 
   4  12   3       89.86       83.71      6.70 o 
   5  12   3       79.47       71.82      7.90 o 
   6  12   3       10.32       18.08      9.66 o 
  -6  13   3       54.76       46.84      9.38 o 
  -5  13   3        9.21        8.11      5.92 o 
  -4  13   3       61.06       63.49      6.44 o 
  -3  13   3       51.53       45.61      4.97 o 
  -2  13   3        0.99        7.30      3.43 o 
  -1  13   3        0.23       -1.17      2.98 o 
   0  13   3       93.24       95.46      4.67 o 
   1  13   3      349.39      347.82     10.31 o 
   2  13   3      249.20      221.31      8.56 o 
   3  13   3      355.98      342.61     14.16 o 
   4  13   3       12.01       10.60      5.65 o 
   5  13   3        3.08        2.52      7.04 o 
  -6  14   3        0.44        5.46      7.16 o 
  -5  14   3       65.90       53.66      7.24 o 
  -4  14   3        6.57       15.72      5.47 o 
  -3  14   3      111.13      128.61      7.37 o 
  -2  14   3      209.09      223.35      7.99 o 
  -1  14   3      222.85      216.02      7.42 o 
   0  14   3      149.02      163.62      6.31 o 
   1  14   3       32.31       35.21      3.87 o 
   2  14   3       68.30       61.40      5.12 o 
   3  14   3        7.04       -3.38      5.14 o 
   4  14   3       45.61       33.98      7.10 o 
   5  14   3        1.21        1.21      6.80 o 
  -5  15   3        0.02        5.16      6.39 o 
  -4  15   3      108.54      102.64      7.74 o 
  -3  15   3       70.70       62.86      6.01 o 
  -2  15   3       36.52       41.41      4.92 o 
  -1  15   3      233.13      226.99      8.11 o 
   0  15   3       66.06       76.01      4.80 o 
   1  15   3       67.93       78.45      4.66 o 
   2  15   3        6.77       -1.17      4.31 o 
   3  15   3        4.49       -5.28      5.28 o 
   4  15   3        0.70       -6.36      6.36 o 
   5  15   3        0.73        1.87      7.08 o 
  -5  16   3       97.67       95.82      8.59 o 
  -4  16   3        4.11        3.90      5.76 o 
  -3  16   3      173.19      179.67     10.84 o 
  -2  16   3       43.13       56.17      5.64 o 
  -1  16   3       24.61       30.94      4.94 o 
   0  16   3      172.49      194.47      7.94 o 
   1  16   3       47.23       46.49      4.52 o 
   2  16   3        1.21       -2.77      4.82 o 
   3  16   3       10.63       13.31      5.82 o 
   4  16   3        0.66       -0.74      6.20 o 
   5  16   3       14.73       13.40      7.14 o 
  -5  17   3        5.21        9.57      6.79 o 
  -4  17   3        5.13       15.21      6.23 o 
  -3  17   3      158.38      174.82     11.52 o 
  -2  17   3        1.45       -1.89      5.94 o 
  -1  17   3      162.24      157.03      8.27 o 
   0  17   3       61.44       63.43      5.19 o 
   1  17   3        7.43        3.15      4.01 o 
   2  17   3       16.64       14.90      5.45 o 
   3  17   3       21.73       15.19      6.07 o 
   4  17   3       16.11        8.11      6.61 o 
  -4  18   3       11.00       12.99      6.39 o 
  -3  18   3      176.44      183.33     13.48 o 
  -2  18   3       56.86       58.95      6.58 o 
  -1  18   3        0.21        3.20      4.84 o 
   0  18   3        2.89        6.50      4.44 o 
   1  18   3       36.72       37.40      5.00 o 
   2  18   3        0.39       -0.49      5.20 o 
   3  18   3       12.36        4.04      6.07 o 
   4  18   3       43.17       26.14      7.87 o 
  -4  19   3        1.21       -2.25      6.95 o 
  -3  19   3       84.80      101.26     10.94 o 
  -2  19   3        6.02        5.26      6.06 o 
  -1  19   3      104.74       92.52      7.96 o 
   0  19   3      100.60      115.25      7.32 o 
   1  19   3       39.19       31.40      5.93 o 
   2  19   3        5.27        2.75      6.30 o 
   3  19   3        1.57        2.73      5.56 o 
   4  19   3        6.61        3.48      6.47 o 
  -4  20   3       11.30       14.78      7.59 o 
  -3  20   3        2.27        0.47      6.74 o 
  -2  20   3        0.09       -1.96      6.27 o 
  -1  20   3        3.01        4.56      5.82 o 
   0  20   3        0.20        9.28      5.93 o 
   1  20   3       28.35       29.74      6.11 o 
   2  20   3       16.91       14.87      6.00 o 
   3  20   3       15.66       20.33      6.06 o 
  -3  21   3        2.05        3.61      7.07 o 
  -2  21   3        0.39        8.93      6.16 o 
  -1  21   3      108.56      101.77      8.55 o 
   0  21   3       84.83       75.33      8.00 o 
   1  21   3       42.65       32.15      7.07 o 
   2  21   3        0.30        5.63      6.25 o 
   3  21   3        8.19       -3.85      6.29 o 
  -2  22   3       67.21       50.82      7.69 o 
  -1  22   3        3.15        3.83      7.03 o 
   0  22   3        5.76       18.09      7.09 o 
   1  22   3        0.66       11.03      7.89 o 
   2  22   3       74.58       77.97      7.76 o 
  -1  23   3       18.22        3.67      8.70 o 
   0  23   3       36.76       62.02      9.32 o 
   1  23   3        0.41       -3.49      8.10 o 
  -6   0   4      244.07      232.91     17.63 o 
  -4   0   4       50.75       59.18      4.51 o 
  -2   0   4       35.72       59.76      4.53 o 
   0   0   4     8045.03     7598.36    287.52 o 
   2   0   4     3059.32     2768.19    104.28 o 
   4   0   4       47.30       52.24      7.04 o 
   6   0   4        7.78       18.07     10.04 o 
  -7   1   4        3.26       -8.54      8.54 o 
  -6   1   4        7.26        1.20      5.09 o 
  -5   1   4       16.33       17.31      4.85 o 
  -4   1   4      804.25      756.10     20.34 o 
  -3   1   4       28.98       34.51      3.20 o 
  -2   1   4     6467.71     6276.96    181.93 o 
  -1   1   4     1273.23     1253.59     33.67 o 
   0   1   4     1319.64     1280.17     32.57 o 
   1   1   4      193.88      194.85      5.42 o 
   2   1   4      135.52      155.46      4.96 o 
   3   1   4      229.61      233.60      7.44 o 
   4   1   4      345.27      359.84     13.61 o 
   5   1   4       38.41       34.70      6.26 o 
   6   1   4      115.86      129.92     10.31 o 
   7   1   4        0.00      -12.08     12.08 o 
  -7   2   4        0.34       -7.24      7.24 o 
  -6   2   4       48.20       36.82      6.82 o 
  -5   2   4       28.39       26.14      4.67 o 
  -4   2   4      312.76      304.65      8.50 o 
  -3   2   4     1137.47     1103.37     31.17 o 
  -2   2   4      438.52      413.26     11.26 o 
  -1   2   4       61.64       89.27      3.92 o 
   0   2   4     4856.28     4714.48    105.61 o 
   1   2   4      874.63     1050.74     25.98 o 
   2   2   4      696.53      635.84     16.06 o 
   3   2   4       52.69       62.54      4.38 o 
   4   2   4      286.27      305.89     12.04 o 
   5   2   4      120.50      119.65      9.00 o 
   6   2   4        0.43       -4.63      6.01 o 
  -7   3   4       17.40       -0.35      9.34 o 
  -6   3   4       49.83       45.13      8.87 o 
  -5   3   4      194.81      198.49      9.12 o 
  -4   3   4     1661.19     1604.59     38.31 o 
  -3   3   4      261.16      246.13      7.08 o 
  -2   3   4      285.42      242.75      6.94 o 
  -1   3   4       34.14       45.86      2.17 o 
   0   3   4      971.78      922.80     23.59 o 
   1   3   4      152.02      240.44     10.06 o 
   2   3   4        0.58        4.52      1.98 o 
   3   3   4       72.34       73.53      4.38 o 
   4   3   4      629.13      623.29     20.46 o 
   5   3   4       13.85       17.58      5.37 o 
   6   3   4        0.35       -4.24      6.43 o 
  -7   4   4       12.02       19.16     11.06 o 
  -6   4   4       13.58        8.89      5.74 o 
  -5   4   4       63.43       60.43      5.26 o 
  -4   4   4       23.24       25.82      3.62 o 
  -3   4   4      123.37      129.60      4.55 o 
  -2   4   4       59.22       64.11      3.01 o 
  -1   4   4     1068.92     1025.32     26.17 o 
   0   4   4     1101.16     1060.96     27.97 o 
   1   4   4      157.24      250.49      8.12 o 
   2   4   4      972.79      917.88     20.16 o 
   3   4   4     1078.25     1065.52     30.34 o 
   4   4   4      434.03      436.32     14.63 o 
   5   4   4       59.84       82.79      7.31 o 
   6   4   4        8.17       -3.15      6.66 o 
  -7   5   4       22.92       28.43      9.95 o 
  -6   5   4       16.36       20.72      5.66 o 
  -5   5   4       23.91       15.85      4.95 o 
  -4   5   4      329.19      350.63     11.49 o 
  -3   5   4      414.87      411.65     11.79 o 
  -2   5   4      276.75      254.35      7.92 o 
  -1   5   4     2075.66     2143.11     52.16 o 
   0   5   4        9.82       13.05      2.43 o 
   1   5   4     1209.92     1172.73     28.94 o 
   2   5   4      192.68      212.33      5.81 o 
   3   5   4      492.22      471.17     14.55 o 
   4   5   4        0.64        0.16      3.68 o 
   5   5   4       10.76        7.87      6.02 o 
   6   5   4       10.85       15.99      7.20 o 
  -7   6   4       19.60       10.02      8.79 o 
  -6   6   4        0.27       -5.57      5.57 o 
  -5   6   4       21.58       28.06      5.32 o 
  -4   6   4      402.70      376.83     12.30 o 
  -3   6   4      792.36      773.47     20.87 o 
  -2   6   4      284.68      272.23      7.40 o 
  -1   6   4       74.88       66.81      3.04 o 
   0   6   4      561.87      571.35     15.11 o 
   1   6   4       70.41       78.20      3.31 o 
   2   6   4      564.69      556.30     13.66 o 
   3   6   4      107.89      111.96      5.11 o 
   4   6   4       23.41       32.48      4.56 o 
   5   6   4       91.63       99.87      7.91 o 
   6   6   4       39.09       34.25      7.78 o 
  -7   7   4        5.54        5.27      9.00 o 
  -6   7   4       24.99       23.87      6.45 o 
  -5   7   4       25.98       24.72      5.17 o 
  -4   7   4      107.90      112.78      6.24 o 
  -3   7   4      260.23      282.09      8.88 o 
  -2   7   4      180.65      193.00      5.84 o 
  -1   7   4       26.73       37.16      2.30 o 
   0   7   4      886.68      867.09     21.78 o 
   1   7   4      405.34      396.11     11.06 o 
   2   7   4      159.47      151.59      5.33 o 
   3   7   4        6.15        5.12      3.17 o 
   4   7   4      223.02      223.77      9.82 o 
   5   7   4       18.12       32.50      6.39 o 
   6   7   4        4.22        5.66      6.90 o 
  -7   8   4        2.10       14.05     10.71 o 
  -6   8   4       18.47       24.86      6.59 o 
  -5   8   4        0.80        1.33      5.72 o 
  -4   8   4       16.10        2.56      4.02 o 
  -3   8   4       81.74       73.70      4.13 o 
  -2   8   4      891.24      892.92     21.75 o 
  -1   8   4       45.19       48.91      2.65 o 
   0   8   4        0.52       -1.95      1.95 o 
   1   8   4      162.90      161.59      5.54 o 
   2   8   4        1.78       -0.34      2.35 o 
   3   8   4       40.20       29.66      4.26 o 
   4   8   4      245.18      236.97     12.57 o 
   5   8   4        1.58        7.97      5.81 o 
   6   8   4       44.53       38.79     13.90 o 
  -7   9   4        2.26       21.86     23.67 o 
  -6   9   4       31.57       27.85      7.29 o 
  -5   9   4        1.16       -5.90      5.90 o 
  -4   9   4        1.66        3.32      4.21 o 
  -3   9   4       35.67       36.21      4.10 o 
  -2   9   4        3.04        1.62      2.15 o 
  -1   9   4       83.87       85.81      3.49 o 
   0   9   4        5.94        1.87      2.22 o 
   1   9   4       40.00       39.87      3.10 o 
   2   9   4      193.84      199.21      6.69 o 
   3   9   4       44.51       53.67      4.64 o 
   4   9   4       99.20      101.02      7.57 o 
   5   9   4        0.97        0.96      5.91 o 
   6   9   4        0.34       -8.08     11.06 o 
  -6  10   4       25.60       26.94      7.97 o 
  -5  10   4        0.08       -2.75      6.34 o 
  -4  10   4      164.17      197.47      9.15 o 
  -3  10   4      247.42      273.62      9.01 o 
  -2  10   4        1.20       -2.57      2.57 o 
  -1  10   4       65.41       72.04      3.37 o 
   0  10   4       12.13       12.50      2.46 o 
   1  10   4       13.36       13.00      2.69 o 
   2  10   4      162.15      166.68      6.68 o 
   3  10   4       15.18        3.76      5.24 o 
   4  10   4      201.43      228.44     10.33 o 
   5  10   4       29.14       29.60      6.61 o 
   6  10   4       39.28       37.44     11.57 o 
  -6  11   4       79.93       75.69      8.90 o 
  -5  11   4      119.60      135.99     10.90 o 
  -4  11   4      110.38      117.38      7.32 o 
  -3  11   4       30.20       31.65      3.93 o 
  -2  11   4       24.97       23.28      3.47 o 
  -1  11   4      131.08      143.23      5.82 o 
   0  11   4       18.14       17.00      2.85 o 
   1  11   4       32.72       37.94      3.46 o 
   2  11   4       80.32       78.91      4.73 o 
   3  11   4       81.60       95.05      6.66 o 
   4  11   4       15.99        6.39      5.07 o 
   5  11   4        0.38       -5.40      6.03 o 
   6  11   4        0.79       -0.94      8.66 o 
  -6  12   4        4.50       -5.42      7.06 o 
  -5  12   4       83.58       71.78      8.34 o 
  -4  12   4       25.53       25.70      5.48 o 
  -3  12   4      211.54      199.37      8.45 o 
  -2  12   4       22.51       20.26      3.62 o 
  -1  12   4      545.03      507.48     13.40 o 
   0  12   4        5.13        2.78      3.07 o 
   1  12   4       67.08       80.49      4.52 o 
   2  12   4       85.70       81.79      5.73 o 
   3  12   4      244.50      226.49     10.04 o 
   4  12   4      130.30      138.65     11.32 o 
   5  12   4       17.88       30.87      7.27 o 
  -6  13   4       72.34       73.09      8.84 o 
  -5  13   4       86.58       88.88      9.26 o 
  -4  13   4        8.95        6.29      5.25 o 
  -3  13   4       22.60       15.12      4.73 o 
  -2  13   4       95.13      107.02      5.35 o 
  -1  13   4       11.58       11.79      3.05 o 
   0  13   4      260.54      256.03      8.03 o 
   1  13   4      417.76      405.69     12.04 o 
   2  13   4        6.23        9.98      4.09 o 
   3  13   4      102.05      112.39      8.30 o 
   4  13   4        1.15       -5.88      5.88 o 
   5  13   4       10.81       16.99      7.24 o 
  -6  14   4       18.21       26.81      7.67 o 
  -5  14   4       18.17        1.55      8.40 o 
  -4  14   4        9.59       12.88      5.51 o 
  -3  14   4      246.56      246.99     10.85 o 
  -2  14   4      321.04      327.34     12.30 o 
  -1  14   4      126.66      131.78      5.78 o 
   0  14   4       48.69       54.88      4.65 o 
   1  14   4        0.39        9.91      3.81 o 
   2  14   4      129.93      128.46      7.01 o 
   3  14   4       52.96       42.85      6.37 o 
   4  14   4       14.47       17.43      7.26 o 
   5  14   4       54.39       39.94      8.89 o 
  -5  15   4        8.75        8.54      7.19 o 
  -4  15   4       63.55       72.73      7.03 o 
  -3  15   4        9.61       16.82      5.16 o 
  -2  15   4      782.36      805.42     24.13 o 
  -1  15   4      240.27      262.08      9.83 o 
   0  15   4       28.83       28.29      4.10 o 
   1  15   4      315.30      341.46     12.46 o 
   2  15   4        5.16        2.36      4.51 o 
   3  15   4        0.04        4.09      5.48 o 
   4  15   4       10.48        5.52      6.73 o 
   5  15   4        6.82        7.06      7.23 o 
  -5  16   4        1.21        6.35      6.88 o 
  -4  16   4       67.88       70.24      7.21 o 
  -3  16   4       86.52       94.21      7.32 o 
  -2  16   4        0.30       -4.75      4.75 o 
  -1  16   4       54.95       68.43      5.81 o 
   0  16   4      274.25      275.39     11.63 o 
   1  16   4      130.55      141.00      8.41 o 
   2  16   4      246.64      233.91     11.15 o 
   3  16   4       18.81       27.40      6.20 o 
   4  16   4        4.45        0.10      6.29 o 
   5  16   4        6.74        5.83     11.74 o 
  -5  17   4        3.15       -1.72      6.96 o 
  -4  17   4      157.83      190.97     12.82 o 
  -3  17   4       35.15       42.71      6.83 o 
  -2  17   4      198.13      215.71     10.49 o 
  -1  17   4      187.23      221.39     11.08 o 
   0  17   4       83.74       71.29      5.24 o 
   1  17   4       37.53       41.45      4.95 o 
   2  17   4      108.92      112.90     10.25 o 
   3  17   4        0.35       -5.65      5.65 o 
   4  17   4       65.36       48.50      7.57 o 
  -4  18   4       34.29       25.15      7.39 o 
  -3  18   4        2.68       -0.65      6.47 o 
  -2  18   4        7.76       14.12      5.72 o 
  -1  18   4        1.74        3.35      4.97 o 
   0  18   4      329.01      314.42     12.58 o 
   1  18   4        3.04       13.09      4.90 o 
   2  18   4      116.91      121.40     11.90 o 
   3  18   4        0.02        5.27      6.20 o 
   4  18   4       26.59       34.54      7.23 o 
  -4  19   4       73.12       50.10      8.58 o 
  -3  19   4        4.06        3.32      6.70 o 
  -2  19   4      117.29      110.18     11.88 o 
  -1  19   4       31.42       30.40      5.97 o 
   0  19   4      109.61      104.42      7.78 o 
   1  19   4       40.98       45.88      6.16 o 
   2  19   4        2.05        0.38      5.61 o 
   3  19   4        3.20        5.78      5.62 o 
  -4  20   4        0.94       -1.85     11.68 o 
  -3  20   4        0.79       -2.24      6.68 o 
  -2  20   4       31.83       20.33      6.57 o 
  -1  20   4        8.20        1.52      5.50 o 
   0  20   4       92.12       90.28      7.36 o 
   1  20   4        1.65       -0.35      5.87 o 
   2  20   4      118.46      117.37     13.11 o 
   3  20   4       31.92       23.81      7.53 o 
  -3  21   4        8.92        6.65      6.94 o 
  -2  21   4       74.30       61.44      8.53 o 
  -1  21   4        5.19       -4.88      6.70 o 
   0  21   4        0.99       -3.99      5.94 o 
   1  21   4       22.88       18.22      7.11 o 
   2  21   4        6.27        4.71      6.29 o 
  -2  22   4       12.03       13.72      7.66 o 
  -1  22   4       41.51       34.46      7.77 o 
   0  22   4       57.55       44.72      8.59 o 
   1  22   4       43.41       41.66      8.73 o 
   2  22   4       19.37       22.73      7.10 o 
  -1  23   4        0.13        9.34      8.34 o 
   0  23   4       15.12       20.84      8.09 o 
  -7   0   5       37.10       41.97     10.58 o 
  -5   0   5      159.01      147.35     12.61 o 
  -3   0   5      664.80      609.37     26.08 o 
  -1   0   5     5207.42     4941.15    222.07 o 
   1   0   5       34.44       23.59      3.24 o 
   3   0   5        6.44        6.69      3.52 o 
   5   0   5      189.04      198.03     17.29 o 
  -7   1   5        7.71        0.95      6.68 o 
  -6   1   5        4.45       -4.78      5.17 o 
  -5   1   5       38.21       28.02      4.98 o 
  -4   1   5      181.22      195.42      7.08 o 
  -3   1   5      195.36      195.32      7.10 o 
  -2   1   5       43.28       46.66      2.93 o 
  -1   1   5     2396.63     2526.72     63.47 o 
   0   1   5        9.54        8.08      2.05 o 
   1   1   5      945.15      900.12     21.79 o 
   2   1   5       76.60       76.01      3.34 o 
   3   1   5     1437.45     1386.07     36.26 o 
   4   1   5      106.59      122.61      9.49 o 
   5   1   5      182.49      219.47     14.83 o 
   6   1   5       13.85        9.99      8.30 o 
  -7   2   5        0.88       -6.56      6.56 o 
  -6   2   5       93.07       96.35      7.89 o 
  -5   2   5        1.27       -4.25      4.25 o 
  -4   2   5       39.34       43.84      3.55 o 
  -3   2   5      302.54      275.51      8.74 o 
  -2   2   5      436.16      447.52     14.44 o 
  -1   2   5     1290.77     1293.81     35.03 o 
   0   2   5      212.83      207.58      5.95 o 
   1   2   5     2521.11     2373.04     56.29 o 
   2   2   5      677.57      693.66     17.70 o 
   3   2   5      140.01      134.72      5.65 o 
   4   2   5       33.66       32.57      4.60 o 
   5   2   5      113.39       92.17     11.96 o 
   6   2   5        0.03       -0.65      6.78 o 
  -7   3   5       13.63       10.35      9.50 o 
  -6   3   5       87.71       90.72      8.25 o 
  -5   3   5       70.09       69.82      5.44 o 
  -4   3   5      180.07      186.80      7.20 o 
  -3   3   5      301.04      312.10      8.78 o 
  -2   3   5        4.73       -1.87      1.87 o 
  -1   3   5      435.61      404.98     10.00 o 
   0   3   5      200.73      230.34      6.21 o 
   1   3   5     2263.62     2194.00     52.25 o 
   2   3   5      516.98      496.24     12.65 o 
   3   3   5      437.04      419.00     13.16 o 
   4   3   5        4.64        5.60      3.91 o 
   5   3   5      152.72      143.71      8.95 o 
   6   3   5       66.72       71.05     11.12 o 
  -7   4   5        3.40       -7.81      7.81 o 
  -6   4   5       13.49        6.57      6.69 o 
  -5   4   5      108.92       98.70      6.49 o 
  -4   4   5      209.65      224.49      8.37 o 
  -3   4   5       99.21      117.98      4.62 o 
  -2   4   5     1841.54     1704.33     42.88 o 
  -1   4   5      381.86      361.74      9.70 o 
   0   4   5      382.49      365.43     10.52 o 
   1   4   5      475.97      471.39     12.88 o 
   2   4   5       27.23       22.13      2.44 o 
   3   4   5       56.37       64.53      4.13 o 
   4   4   5      101.27      111.88      6.27 o 
   5   4   5        7.46       14.31      6.31 o 
   6   4   5       36.93       29.24      7.45 o 
  -7   5   5        2.25       -5.14      7.49 o 
  -6   5   5       54.47       55.17      7.04 o 
  -5   5   5       81.81       88.94      6.33 o 
  -4   5   5      198.46      206.46      7.91 o 
  -3   5   5      224.27      230.04      7.36 o 
  -2   5   5       49.17       62.66      3.23 o 
  -1   5   5     1175.58     1192.39     30.48 o 
   0   5   5     1233.33     1206.89     30.90 o 
   1   5   5      102.15       89.58      4.05 o 
   2   5   5      105.90      116.84      4.01 o 
   3   5   5      540.32      519.09     15.40 o 
   4   5   5       93.59       86.95      6.04 o 
   5   5   5       27.62       30.04      8.81 o 
   6   5   5       18.22       17.07      7.42 o 
  -7   6   5       23.87       27.02     10.23 o 
  -6   6   5        7.40       14.09      8.20 o 
  -5   6   5      117.16      119.54      7.30 o 
  -4   6   5       13.63       17.42      3.92 o 
  -3   6   5     1552.72     1496.13     39.36 o 
  -2   6   5      701.44      696.31     19.36 o 
  -1   6   5     1070.84     1050.05     26.11 o 
   0   6   5     1038.60     1009.80     26.05 o 
   1   6   5        0.02        0.54      2.16 o 
   2   6   5       59.14       66.34      3.10 o 
   3   6   5        3.50        4.75      3.22 o 
   4   6   5       74.20       89.92      6.20 o 
   5   6   5        1.81       -5.56      5.56 o 
   6   6   5        4.48        8.74      7.79 o 
  -7   7   5       14.72       -0.64      9.60 o 
  -6   7   5        3.99       12.19      6.24 o 
  -5   7   5       87.67       80.74      7.22 o 
  -4   7   5      394.82      396.32     13.13 o 
  -3   7   5      534.57      494.45     14.08 o 
  -2   7   5        3.31        5.93      2.29 o 
  -1   7   5      325.92      282.53      8.06 o 
   0   7   5      232.78      259.22      7.61 o 
   1   7   5      780.44      758.45     18.73 o 
   2   7   5        8.31       10.99      3.01 o 
   3   7   5        0.12        0.98      3.64 o 
   4   7   5        2.11        2.93      4.56 o 
   5   7   5        0.44        6.39      5.88 o 
   6   7   5        6.33        7.70      7.28 o 
  -7   8   5       13.92       25.55     10.74 o 
  -6   8   5       11.82       13.56      6.65 o 
  -5   8   5      435.12      440.36     23.82 o 
  -4   8   5       26.35       22.75      5.14 o 
  -3   8   5      693.47      655.61     17.08 o 
  -2   8   5      249.18      247.76      7.12 o 
  -1   8   5      105.22      103.71      4.65 o 
   0   8   5        2.34       -0.72      2.48 o 
   1   8   5       29.56       25.37      2.69 o 
   2   8   5      185.27      187.98      6.17 o 
   3   8   5       83.84       80.62      6.12 o 
   4   8   5       34.26       26.51      5.48 o 
   5   8   5        0.39        8.03      5.93 o 
   6   8   5        0.09        0.92      7.93 o 
  -7   9   5       23.80        0.75     16.00 o 
  -6   9   5       24.51       23.83      7.96 o 
  -5   9   5        2.10       11.54      6.11 o 
  -4   9   5        0.00       10.26      4.40 o 
  -3   9   5      305.55      325.43      9.86 o 
  -2   9   5        3.40        4.43      2.33 o 
  -1   9   5     1370.38     1319.60     31.05 o 
   0   9   5      493.08      466.20     11.92 o 
   1   9   5      564.90      558.26     14.84 o 
   2   9   5      498.44      486.90     13.21 o 
   3   9   5        0.95       -3.39      3.75 o 
   4   9   5       26.41       24.14      5.51 o 
   5   9   5        0.00       -3.50      6.22 o 
   6   9   5        6.93       15.24      8.15 o 
  -6  10   5        0.33        7.34      7.14 o 
  -5  10   5      421.81      408.86     21.43 o 
  -4  10   5       36.93       50.91      5.15 o 
  -3  10   5      134.43      144.03      6.16 o 
  -2  10   5      298.92      298.13      8.68 o 
  -1  10   5      145.90      145.66      5.51 o 
   0  10   5       23.70       21.94      3.07 o 
   1  10   5        0.10       -1.36      2.72 o 
   2  10   5       21.88       20.76      3.33 o 
   3  10   5       17.08       20.23      4.50 o 
   4  10   5       37.05       49.53      6.25 o 
   5  10   5       64.59       50.71      7.37 o 
   6  10   5        8.26       22.66      8.30 o 
  -6  11   5        5.30        9.27      7.32 o 
  -5  11   5       82.39       97.09      9.90 o 
  -4  11   5       17.28       20.45      5.23 o 
  -3  11   5      106.80      127.84      6.66 o 
  -2  11   5        1.00        0.14      3.46 o 
  -1  11   5     2149.77     2081.69     49.75 o 
   0  11   5      205.88      208.48      6.64 o 
   1  11   5        7.62        8.42      3.15 o 
   2  11   5      132.65      137.75      9.21 o 
   3  11   5       81.15       73.12      6.13 o 
   4  11   5        0.62       -5.19      5.19 o 
   5  11   5       11.90        6.66      6.64 o 
  -6  12   5        8.61       10.50      6.94 o 
  -5  12   5      155.03      147.29     10.82 o 
  -4  12   5       93.86      100.41      7.17 o 
  -3  12   5      362.56      360.22     12.02 o 
  -2  12   5      387.24      379.53     11.82 o 
  -1  12   5        9.53       12.64      3.42 o 
   0  12   5        1.89       -3.10      3.10 o 
   1  12   5        0.10        0.55      3.32 o 
   2  12   5      207.00      218.86      9.36 o 
   3  12   5        3.19        1.19      5.26 o 
   4  12   5       40.13       44.95      8.27 o 
   5  12   5        5.51        5.02      6.98 o 
  -6  13   5       40.77       38.32      9.33 o 
  -5  13   5        5.12       -3.18      6.60 o 
  -4  13   5       49.81       48.67      6.70 o 
  -3  13   5       16.55       15.97      4.54 o 
  -2  13   5       28.68       33.87      4.33 o 
  -1  13   5       42.08       53.89      4.63 o 
   0  13   5        2.49        4.65      3.36 o 
   1  13   5       84.50       99.35      5.53 o 
   2  13   5      290.57      294.57     11.48 o 
   3  13   5       26.93       29.69      6.07 o 
   4  13   5        0.36        0.63      6.07 o 
   5  13   5       48.31       43.22      7.78 o 
  -6  14   5        2.23       -0.19      8.28 o 
  -5  14   5       29.74       21.21      8.88 o 
  -4  14   5       98.32       82.73      7.48 o 
  -3  14   5      127.49      133.20      7.55 o 
  -2  14   5       91.80       93.10      6.01 o 
  -1  14   5      318.12      356.32     11.81 o 
   0  14   5      192.17      178.09      6.83 o 
   1  14   5       46.89       50.98      4.67 o 
   2  14   5       64.40       66.26      5.73 o 
   3  14   5       21.29       13.92      6.37 o 
   4  14   5      137.68      144.44     10.27 o 
   5  14   5        8.99        2.63      8.84 o 
  -5  15   5        3.82       12.72      7.79 o 
  -4  15   5       14.23       -5.77      5.77 o 
  -3  15   5       21.11       14.66      5.78 o 
  -2  15   5       58.53       57.42      5.87 o 
  -1  15   5       53.15       47.82      5.24 o 
   0  15   5      401.78      423.04     13.23 o 
   1  15   5      110.00      115.48      6.39 o 
   2  15   5       35.13       35.78      5.32 o 
   3  15   5      139.06      124.36     10.22 o 
   4  15   5        1.07       -3.41      6.75 o 
   5  15   5       30.19        3.24      8.30 o 
  -5  16   5        0.00       -3.58      7.17 o 
  -4  16   5        6.53       11.88      6.51 o 
  -3  16   5        7.64       -4.18      6.03 o 
  -2  16   5      107.19      125.60      8.04 o 
  -1  16   5      245.82      263.80     10.58 o 
   0  16   5        0.01       -0.24      3.89 o 
   1  16   5      116.26      131.07      6.98 o 
   2  16   5       26.48       26.43      5.21 o 
   3  16   5        4.58        1.68      5.99 o 
   4  16   5        5.37        0.30      6.35 o 
  -5  17   5       23.93        8.11      9.16 o 
  -4  17   5        1.28       -6.07      6.45 o 
  -3  17   5      190.55      170.63     11.38 o 
  -2  17   5        2.91        6.99      5.10 o 
  -1  17   5        0.28       -4.67      4.67 o 
   0  17   5       77.58       83.58      6.11 o 
   1  17   5       36.84       33.79      5.19 o 
   2  17   5       14.52       21.62      5.87 o 
   3  17   5      152.71      146.10     10.17 o 
   4  17   5        1.45       -2.10      6.41 o 
  -4  18   5       10.69       12.69      7.54 o 
  -3  18   5       10.05       18.23      6.86 o 
  -2  18   5        0.53       -1.26      5.69 o 
  -1  18   5       37.36       24.82      5.75 o 
   0  18   5       11.02        8.56      4.84 o 
   1  18   5      311.26      291.76     12.82 o 
   2  18   5       42.25       42.54      6.60 o 
   3  18   5       30.38       30.96      6.85 o 
   4  18   5        3.46        7.60      6.86 o 
  -4  19   5        0.06        2.85      7.48 o 
  -3  19   5       20.57       17.93      6.71 o 
  -2  19   5       49.97       34.36      6.36 o 
  -1  19   5        0.48        3.07      5.23 o 
   0  19   5       12.52       11.00      5.54 o 
   1  19   5       22.30       13.82      5.12 o 
   2  19   5       14.09        9.58      6.21 o 
   3  19   5       72.40       75.66      9.06 o 
  -3  20   5       11.20        4.74      8.43 o 
  -2  20   5       98.84      108.56     10.98 o 
  -1  20   5      103.61       97.28      7.59 o 
   0  20   5       10.85        1.35      5.63 o 
   1  20   5       31.27       30.90      6.92 o 
   2  20   5        8.15       16.16      6.36 o 
   3  20   5        4.21       -6.80      6.80 o 
  -3  21   5        4.96        4.75      6.95 o 
  -2  21   5        3.74        3.18      7.17 o 
  -1  21   5       31.26       39.94      7.22 o 
   0  21   5       40.59       37.31      6.46 o 
   1  21   5       19.66       14.93      7.35 o 
   2  21   5        2.14        6.78      6.47 o 
  -2  22   5       14.99       13.88      7.35 o 
  -1  22   5       44.43       44.94      7.55 o 
   0  22   5       15.09       23.94      7.23 o 
   1  22   5        8.90        6.93      8.77 o 
  -6   0   6       19.07       12.97      8.16 o 
  -4   0   6       40.77       36.05      4.79 o 
  -2   0   6      601.96      611.64     29.22 o 
   0   0   6       48.92       54.79      4.27 o 
   2   0   6      296.75      307.75     14.70 o 
   4   0   6      331.50      337.26     37.06 o 
   6   0   6       97.13      111.06     27.19 o 
  -7   1   6        7.55       -4.90      7.33 o 
  -6   1   6      157.01      144.56     13.67 o 
  -5   1   6       60.47       43.94      7.30 o 
  -4   1   6       45.03       55.37      3.78 o 
  -3   1   6        1.41       -2.42      2.42 o 
  -2   1   6      385.73      413.29     13.61 o 
  -1   1   6      797.36      871.72     24.04 o 
   0   1   6        6.73       11.82      2.24 o 
   1   1   6      103.28      106.87      4.10 o 
   2   1   6      242.76      258.89      7.87 o 
   3   1   6      228.19      221.34      9.47 o 
   4   1   6       91.75       89.48      6.66 o 
   5   1   6       26.86       22.87      6.08 o 
   6   1   6        2.33       -9.64      9.64 o 
  -7   2   6        3.29       -2.14      8.00 o 
  -6   2   6        2.56       -1.43      6.04 o 
  -5   2   6      150.31      144.68      6.61 o 
  -4   2   6       49.03       50.08      4.41 o 
  -3   2   6       75.32       77.91      3.85 o 
  -2   2   6      716.15      728.87     21.91 o 
  -1   2   6      773.92      885.94     24.39 o 
   0   2   6      103.67      123.80      4.31 o 
   1   2   6        1.56        1.19      2.18 o 
   2   2   6      235.62      266.77      7.88 o 
   3   2   6      117.47      122.76      5.35 o 
   4   2   6      257.12      243.94     10.91 o 
   5   2   6        0.26       -1.58      5.79 o 
   6   2   6       34.75       40.89      7.82 o 
  -7   3   6        1.28       -8.63      8.63 o 
  -6   3   6       27.07        9.58      6.62 o 
  -5   3   6       41.72       48.56      4.61 o 
  -4   3   6       10.75        7.94      3.69 o 
  -3   3   6       83.94       96.94      4.28 o 
  -2   3   6     1192.83     1174.65     30.99 o 
  -1   3   6      617.97      711.45     17.41 o 
   0   3   6      523.31      522.65     12.54 o 
   1   3   6      583.30      517.86     13.21 o 
   2   3   6       41.25       52.13      3.05 o 
   3   3   6       76.83       73.68      4.41 o 
   4   3   6      150.38      174.36      9.80 o 
   5   3   6        6.87        1.38      5.86 o 
   6   3   6       31.83       36.48      7.70 o 
  -7   4   6       25.28        8.48     11.71 o 
  -6   4   6        1.73       -1.12      7.55 o 
  -5   4   6        1.22       -1.12      5.15 o 
  -4   4   6      167.93      183.69      7.45 o 
  -3   4   6     1318.84     1251.52     34.59 o 
  -2   4   6      518.36      539.17     13.85 o 
  -1   4   6      606.78      571.14     14.79 o 
   0   4   6       52.43       49.47      2.89 o 
   1   4   6      797.28      750.78     18.62 o 
   2   4   6        0.16       -2.32      2.32 o 
   3   4   6      100.37      108.94      5.28 o 
   4   4   6      133.77      142.20      8.75 o 
   5   4   6      118.29      105.22      8.76 o 
   6   4   6       22.75       32.78      7.58 o 
  -7   5   6        7.33       -8.10      8.16 o 
  -6   5   6       51.99       52.51      6.81 o 
  -5   5   6       24.12       28.58      5.42 o 
  -4   5   6      338.13      341.99     12.14 o 
  -3   5   6      364.42      366.21     11.50 o 
  -2   5   6      666.02      642.00     18.15 o 
  -1   5   6      306.89      317.52      9.12 o 
   0   5   6     2024.08     1956.83     49.36 o 
   1   5   6      705.18      665.20     18.40 o 
   2   5   6       26.07       39.78      2.96 o 
   3   5   6      122.45      135.17      6.49 o 
   4   5   6        8.88       11.30      4.52 o 
   5   5   6        5.37        7.93      7.17 o 
   6   5   6        2.79       -2.73      8.76 o 
  -7   6   6       10.33       23.85      9.25 o 
  -6   6   6       47.15       41.70      6.44 o 
  -5   6   6       51.93       47.78      6.13 o 
  -4   6   6       17.44       22.50      4.65 o 
  -3   6   6     1340.80     1284.16     35.28 o 
  -2   6   6       13.65       18.24      2.70 o 
  -1   6   6      948.99      892.95     23.18 o 
   0   6   6     1559.38     1468.83     38.62 o 
   1   6   6       12.08        7.70      2.69 o 
   2   6   6     1083.85     1028.90     23.92 o 
   3   6   6       10.32       14.73      3.89 o 
   4   6   6       82.64       85.06      6.44 o 
   5   6   6       55.10       55.04      7.69 o 
   6   6   6        6.03       12.83      7.36 o 
  -7   7   6       11.89        6.11      8.94 o 
  -6   7   6       16.07        9.38      5.84 o 
  -5   7   6        7.27        3.86      5.60 o 
  -4   7   6      886.91      874.39     28.21 o 
  -3   7   6        8.45       10.34      3.33 o 
  -2   7   6     1885.35     1793.25     45.66 o 
  -1   7   6       13.59       29.03      2.77 o 
   0   7   6      376.13      338.24      9.29 o 
   1   7   6      848.39      849.65     22.30 o 
   2   7   6      118.60      125.28      5.15 o 
   3   7   6        9.66        6.10      4.15 o 
   4   7   6       39.44       49.16      5.65 o 
   5   7   6        2.61        0.40      7.58 o 
   6   7   6        7.71       10.15      8.12 o 
  -7   8   6        3.47      -11.33     11.33 o 
  -6   8   6      123.50      120.82     12.66 o 
  -5   8   6       40.12       45.30      6.57 o 
  -4   8   6      111.28      128.00      7.34 o 
  -3   8   6        0.02        0.16      3.38 o 
  -2   8   6       94.21      110.37      4.98 o 
  -1   8   6       26.95       32.99      3.03 o 
   0   8   6      540.94      499.73     13.44 o 
   1   8   6       18.76       11.93      2.83 o 
   2   8   6     1483.60     1444.18     37.05 o 
   3   8   6       66.52       76.31      5.51 o 
   4   8   6       68.41       85.42      6.96 o 
   5   8   6        1.45       -2.23      6.68 o 
   6   8   6        7.52        6.81      7.94 o 
  -6   9   6        0.32       -4.42      7.77 o 
  -5   9   6       26.06       25.44      6.44 o 
  -4   9   6      583.18      571.34     19.27 o 
  -3   9   6      185.39      196.19      7.79 o 
  -2   9   6     2250.84     2178.92     55.00 o 
  -1   9   6        0.00       21.03      3.75 o 
   0   9   6     1049.07      955.33     23.58 o 
   1   9   6        6.22        8.16      2.77 o 
   2   9   6       62.38       76.57      4.51 o 
   3   9   6       56.95       68.06      5.54 o 
   4   9   6      132.32      132.86      9.18 o 
   5   9   6       26.75       20.75      6.76 o 
   6   9   6       16.89       16.40      8.14 o 
  -6  10   6       13.36       18.89      7.85 o 
  -5  10   6        3.28        6.12      6.30 o 
  -4  10   6      215.14      225.43     12.31 o 
  -3  10   6       26.91       33.18      4.26 o 
  -2  10   6      259.16      278.05      9.19 o 
  -1  10   6      218.04      228.56      7.24 o 
   0  10   6     1474.44     1463.96     34.47 o 
   1  10   6        7.44       12.22      3.22 o 
   2  10   6      216.17      231.95      8.05 o 
   3  10   6        2.25       -4.28      4.28 o 
   4  10   6       56.21       72.17      7.53 o 
   5  10   6        0.01        5.13      6.91 o 
  -6  11   6        0.40       -0.76      6.88 o 
  -5  11   6       35.63       36.98      7.79 o 
  -4  11   6      163.82      146.93      8.72 o 
  -3  11   6       86.70       96.11      5.90 o 
  -2  11   6      826.72      781.78     20.35 o 
  -1  11   6       26.98       44.36      3.66 o 
   0  11   6     1341.60     1296.22     30.80 o 
   1  11   6       40.66       34.29      3.96 o 
   2  11   6        0.02       -0.64      4.21 o 
   3  11   6        1.31        4.86      5.26 o 
   4  11   6       56.26       56.11      8.09 o 
   5  11   6        4.89        0.38      7.35 o 
  -6  12   6       34.99       32.85      7.47 o 
  -5  12   6       63.86       68.56      8.32 o 
  -4  12   6       68.27       72.29      6.99 o 
  -3  12   6       37.28       35.36      4.91 o 
  -2  12   6       46.40       52.30      4.31 o 
  -1  12   6      127.50      127.32      5.67 o 
   0  12   6      410.74      420.53     11.01 o 
   1  12   6        0.22        1.02      3.31 o 
   2  12   6      266.47      272.67     11.63 o 
   3  12   6      110.54      109.63      8.97 o 
   4  12   6       17.14       16.10      6.87 o 
   5  12   6        1.62       -1.44      7.29 o 
  -6  13   6        0.48       -4.81      6.42 o 
  -5  13   6       36.53       29.77      7.36 o 
  -4  13   6       90.38      109.69      9.41 o 
  -3  13   6        9.89       12.94      5.11 o 
  -2  13   6      255.92      253.78      9.41 o 
  -1  13   6      124.27      132.85      6.36 o 
   0  13   6        0.44        6.65      3.36 o 
   1  13   6       86.25       84.44      5.12 o 
   2  13   6        4.86        1.06      4.53 o 
   3  13   6       92.69       94.80      7.67 o 
   4  13   6        0.02        8.03      6.81 o 
   5  13   6       21.90       24.82      8.40 o 
  -6  14   6        5.00       17.63      7.75 o 
  -5  14   6        2.65        5.12      7.86 o 
  -4  14   6        0.35       -3.18      5.81 o 
  -3  14   6      136.71      119.00      7.55 o 
  -2  14   6       28.40       19.94      4.53 o 
  -1  14   6       90.72       79.02      5.66 o 
   0  14   6      124.95      123.69      5.60 o 
   1  14   6        0.06       -1.50      3.97 o 
   2  14   6      180.98      171.94     12.13 o 
   3  14   6       17.91       31.23      6.75 o 
   4  14   6       61.48       58.64      8.33 o 
   5  14   6       23.27       17.65      9.51 o 
  -5  15   6        3.96       18.27      7.68 o 
  -4  15   6       29.36       19.30      6.49 o 
  -3  15   6       11.25       11.20      5.85 o 
  -2  15   6       21.41       20.08      4.91 o 
  -1  15   6        1.38        2.29      4.45 o 
   0  15   6        4.16       -3.72      3.72 o 
   1  15   6      131.70      136.13      8.28 o 
   2  15   6      125.38      130.55      7.57 o 
   3  15   6        4.19        9.54      5.84 o 
   4  15   6        6.00       19.39      8.10 o 
  -5  16   6        6.90       13.40      7.76 o 
  -4  16   6        4.64        9.96      7.25 o 
  -3  16   6       18.25       10.25      6.44 o 
  -2  16   6        0.04        3.02      4.79 o 
  -1  16   6        1.68        4.58      4.64 o 
   0  16   6       10.63       12.22      4.38 o 
   1  16   6        2.39       -4.42      4.42 o 
   2  16   6        2.08        4.24      5.00 o 
   3  16   6       39.19       38.55      7.17 o 
   4  16   6       30.40        8.42      8.16 o 
  -5  17   6        0.94       -0.98      8.54 o 
  -4  17   6        1.28       -3.57      7.06 o 
  -3  17   6       24.54       13.73      6.37 o 
  -2  17   6       19.76       16.88      5.61 o 
  -1  17   6       35.02       30.81      5.46 o 
   0  17   6       30.51       25.39      4.74 o 
   1  17   6       54.19       64.59      7.03 o 
   2  17   6       11.37       11.59      5.29 o 
   3  17   6       35.11       29.79      7.22 o 
   4  17   6        7.17        4.90     11.25 o 
  -4  18   6       46.21       44.50     10.85 o 
  -3  18   6       11.80       29.27      6.78 o 
  -2  18   6       28.32       30.41      6.02 o 
  -1  18   6       43.82       67.41      6.38 o 
   0  18   6       19.11       12.71      5.96 o 
   1  18   6       35.25       37.97      6.01 o 
   2  18   6        1.54        2.00      5.88 o 
   3  18   6        1.41       16.53      7.03 o 
  -4  19   6        1.02        1.36      7.47 o 
  -3  19   6        6.26        2.69      6.85 o 
  -2  19   6        0.63        6.30      5.96 o 
  -1  19   6       12.53       27.05      5.79 o 
   0  19   6        0.51       -5.35      5.35 o 
   1  19   6       25.90       26.30      6.28 o 
   2  19   6        9.36        7.08      6.67 o 
   3  19   6        1.52       -3.88      6.84 o 
  -3  20   6       37.83       35.30      7.72 o 
  -2  20   6        0.17       -5.16      6.14 o 
  -1  20   6      108.99      104.97      8.13 o 
   0  20   6        0.17        6.98      5.77 o 
   1  20   6       20.32        0.92      7.05 o 
   2  20   6        6.60        0.79      7.49 o 
  -3  21   6       16.22        2.27      7.78 o 
  -2  21   6        3.40        5.03      6.88 o 
  -1  21   6       15.64       16.59      6.34 o 
   0  21   6        0.09       -4.72      6.07 o 
   1  21   6       27.64       12.58      8.08 o 
   2  21   6       20.29       18.01      8.07 o 
  -2  22   6        2.87        2.75      8.91 o 
  -1  22   6       70.21       67.36      7.61 o 
   0  22   6        0.04       -0.35      6.79 o 
   1  22   6        9.87       -4.02      8.38 o 
  -7   0   7        2.04        7.68     11.93 o 
  -5   0   7      332.32      374.27     27.49 o 
  -3   0   7     1940.85     1968.79     76.61 o 
  -1   0   7      518.03      553.47     24.23 o 
   1   0   7       38.35       36.59      4.46 o 
   3   0   7       86.40      101.69      7.77 o 
   5   0   7        2.37        2.68     15.24 o 
  -7   1   7       73.37       74.76     11.29 o 
  -6   1   7        0.16        6.11      7.81 o 
  -5   1   7       64.17       68.22      8.43 o 
  -4   1   7      127.25      142.92      5.48 o 
  -3   1   7       44.30       41.17      3.10 o 
  -2   1   7       78.29      101.63      4.89 o 
  -1   1   7     3605.89     3488.98     97.90 o 
   0   1   7      184.46      170.96      5.75 o 
   1   1   7      719.38      699.61     17.86 o 
   2   1   7       50.38       58.92      3.93 o 
   3   1   7       16.18       19.12      3.86 o 
   4   1   7       27.49       32.65      8.78 o 
   5   1   7       27.55       18.85      6.72 o 
   6   1   7        9.96        5.35      7.76 o 
  -7   2   7        0.43        4.77      9.09 o 
  -6   2   7        6.54       -2.85      6.93 o 
  -5   2   7      430.56      456.07     16.30 o 
  -4   2   7      212.85      231.38      9.29 o 
  -3   2   7      229.80      252.34      8.91 o 
  -2   2   7      117.00      155.84      6.17 o 
  -1   2   7      589.07      543.88     15.43 o 
   0   2   7      649.00      637.66     16.45 o 
   1   2   7        7.57        7.56      2.50 o 
   2   2   7        0.15       -2.72      2.72 o 
   3   2   7      112.02      119.36      5.73 o 
   4   2   7       73.10       65.47      5.99 o 
   5   2   7       36.37       31.96      6.95 o 
   6   2   7        9.79       11.84      7.74 o 
  -7   3   7       15.52       18.89     11.05 o 
  -6   3   7       40.21       32.02      8.95 o 
  -5   3   7       62.33       70.54      7.27 o 
  -4   3   7      175.13      183.74      7.85 o 
  -3   3   7       68.55       73.18      4.07 o 
  -2   3   7       48.12       45.62      2.94 o 
  -1   3   7      123.45      115.10      4.54 o 
   0   3   7      169.27      172.91      5.61 o 
   1   3   7       77.68       75.59      3.67 o 
   2   3   7      730.77      695.75     17.58 o 
   3   3   7      265.77      263.67      9.03 o 
   4   3   7       23.97       24.38      5.61 o 
   5   3   7       49.83       37.51      7.26 o 
   6   3   7       48.55       52.05      8.36 o 
  -7   4   7       13.10        1.67     11.70 o 
  -6   4   7        3.65        5.33      7.26 o 
  -5   4   7      249.33      268.19     12.01 o 
  -4   4   7        4.96        2.37      4.01 o 
  -3   4   7      492.32      490.97     13.75 o 
  -2   4   7     2580.82     2516.11     61.53 o 
  -1   4   7     2214.91     2170.39     53.51 o 
   0   4   7      460.34      468.67     12.83 o 
   1   4   7       17.38       16.50      2.66 o 
   2   4   7      182.69      178.70      5.87 o 
   3   4   7       46.83       42.54      4.03 o 
   4   4   7        0.69       -4.81      4.81 o 
   5   4   7        5.06       22.81      6.79 o 
   6   4   7       21.32       13.26      8.81 o 
  -7   5   7        9.75       -5.52      9.26 o 
  -6   5   7        8.85       13.23      7.20 o 
  -5   5   7        7.12        8.36      5.50 o 
  -4   5   7        5.61        4.69      4.37 o 
  -3   5   7      207.06      198.90      7.43 o 
  -2   5   7       79.72       84.93      3.90 o 
  -1   5   7       56.30       54.46      3.60 o 
   0   5   7      744.64      725.39     19.14 o 
   1   5   7      329.94      327.83      9.43 o 
   2   5   7      203.71      203.58      6.50 o 
   3   5   7      170.56      170.08      7.32 o 
   4   5   7       13.98       16.04      4.76 o 
   5   5   7       34.76       26.96      6.97 o 
   6   5   7        6.62        7.80      7.52 o 
  -7   6   7        0.31       -9.30      9.30 o 
  -6   6   7       22.35       15.25      6.84 o 
  -5   6   7        0.57       -5.13      5.68 o 
  -4   6   7       18.64       20.47      4.91 o 
  -3   6   7      414.62      425.21     14.66 o 
  -2   6   7     1154.59     1118.10     29.84 o 
  -1   6   7      356.48      320.43      9.58 o 
   0   6   7      302.37      305.70      9.14 o 
   1   6   7     1257.20     1159.60     32.16 o 
   2   6   7       16.48       24.87      3.31 o 
   3   6   7      336.68      320.53     11.05 o 
   4   6   7       58.31       63.12      6.53 o 
   5   6   7       26.89       34.91      7.14 o 
   6   6   7       11.04       15.28      7.68 o 
  -7   7   7        0.93       11.96     11.55 o 
  -6   7   7        5.22        8.50      6.79 o 
  -5   7   7       89.64       91.26      8.38 o 
  -4   7   7      267.99      277.62     11.28 o 
  -3   7   7      397.73      375.74     12.37 o 
  -2   7   7       63.56       69.92      3.82 o 
  -1   7   7        4.89       10.52      3.09 o 
   0   7   7      295.72      304.03      9.18 o 
   1   7   7       43.83       49.50      3.74 o 
   2   7   7      143.33      156.63      6.05 o 
   3   7   7      226.72      245.44     14.38 o 
   4   7   7        5.73       11.92      5.40 o 
   5   7   7       85.08       77.47      8.26 o 
   6   7   7        2.15       13.20      7.87 o 
  -7   8   7        0.01       19.85     20.71 o 
  -6   8   7       10.20        6.21      8.08 o 
  -5   8   7        6.00        3.64      6.43 o 
  -4   8   7        7.26        5.69      4.79 o 
  -3   8   7       90.65      108.50      6.15 o 
  -2   8   7       14.29       14.11      3.11 o 
  -1   8   7      865.37      821.58     21.85 o 
   0   8   7        9.57        8.54      2.91 o 
   1   8   7     1852.99     1720.71     43.97 o 
   2   8   7      122.77      131.40      5.61 o 
   3   8   7      150.18      160.53      8.22 o 
   4   8   7        5.12        1.46      6.09 o 
   5   8   7        9.39       22.91      7.15 o 
  -6   9   7        3.35       -4.38      6.79 o 
  -5   9   7       47.20       50.05      8.79 o 
  -4   9   7        7.31        9.21      5.04 o 
  -3   9   7      182.42      192.45      8.28 o 
  -2   9   7       29.29       22.95      3.57 o 
  -1   9   7      814.80      777.30     20.72 o 
   0   9   7       59.27       52.49      3.77 o 
   1   9   7       37.41       50.11      4.04 o 
   2   9   7      115.12      119.68      5.68 o 
   3   9   7      346.35      342.49     13.19 o 
   4   9   7       35.23       44.85      7.89 o 
   5   9   7       75.40       63.58      8.22 o 
  -6  10   7       42.57       36.55      7.73 o 
  -5  10   7       15.73       10.85      6.52 o 
  -4  10   7       22.21       17.30      5.46 o 
  -3  10   7       99.39      105.89      6.68 o 
  -2  10   7      122.21      143.99      6.22 o 
  -1  10   7     1090.79     1046.90     27.50 o 
   0  10   7       15.87       17.86      3.09 o 
   1  10   7      363.34      374.81     11.47 o 
   2  10   7       57.38       54.73      4.39 o 
   3  10   7      145.21      140.62      8.43 o 
   4  10   7        2.56        1.44      6.14 o 
   5  10   7       13.55       12.59      8.36 o 
  -6  11   7        3.69       -8.27      8.27 o 
  -5  11   7        0.98        8.00      6.65 o 
  -4  11   7       43.89       48.00      6.74 o 
  -3  11   7       90.18       96.28      6.57 o 
  -2  11   7        7.45       12.33      3.74 o 
  -1  11   7      375.61      373.99     11.37 o 
   0  11   7       34.17       31.98      3.48 o 
   1  11   7      140.65      137.12      5.94 o 
   2  11   7       88.50       99.67      6.02 o 
   3  11   7      323.56      323.37     15.53 o 
   4  11   7        0.53       -4.28      6.75 o 
   5  11   7       32.59       27.91      7.99 o 
  -6  12   7        0.05        7.64      7.53 o 
  -5  12   7        7.99       12.76      6.90 o 
  -4  12   7       14.00       10.82      6.09 o 
  -3  12   7       48.43       49.60      5.83 o 
  -2  12   7      160.54      171.67      6.96 o 
  -1  12   7      569.70      541.33     15.53 o 
   0  12   7      230.66      227.54      7.40 o 
   1  12   7      185.26      199.42      7.71 o 
   2  12   7       13.82       18.92      5.19 o 
   3  12   7       40.85       40.87      7.07 o 
   4  12   7        0.77        1.52      7.07 o 
   5  12   7        0.62       -9.39      9.53 o 
  -6  13   7       13.93       12.85      7.65 o 
  -5  13   7       13.74        4.25      6.98 o 
  -4  13   7      114.65      100.11      8.39 o 
  -3  13   7        3.51        3.78      5.15 o 
  -2  13   7       32.90       35.00      4.55 o 
  -1  13   7       32.15       30.50      4.15 o 
   0  13   7      130.98      135.03      5.86 o 
   1  13   7      137.22      149.56      6.40 o 
   2  13   7      109.87       98.08      7.01 o 
   3  13   7      105.51      113.37      8.69 o 
   4  13   7       10.69       10.00      7.93 o 
   5  13   7       13.06       28.71      9.48 o 
  -5  14   7        3.48       -0.40      6.94 o 
  -4  14   7        9.15        2.67      6.66 o 
  -3  14   7       28.36       31.99      6.70 o 
  -2  14   7       71.83       77.26      5.90 o 
  -1  14   7        4.90        0.70      4.31 o 
   0  14   7      166.37      163.69      6.79 o 
   1  14   7      116.75      111.63      5.99 o 
   2  14   7        0.05       -2.12      4.84 o 
   3  14   7       24.99       29.92      6.87 o 
   4  14   7       32.59       26.89      7.75 o 
  -5  15   7        6.58       14.17      7.63 o 
  -4  15   7       24.86       27.88      7.92 o 
  -3  15   7       67.74       61.53      7.59 o 
  -2  15   7        2.11        8.80      4.69 o 
  -1  15   7      108.61      112.22      6.69 o 
   0  15   7       13.27       13.00      4.27 o 
   1  15   7      284.43      306.13     10.46 o 
   2  15   7       20.58       16.26      5.11 o 
   3  15   7       11.47        1.93      6.07 o 
   4  15   7        0.95       14.80     10.53 o 
  -5  16   7       34.21       27.61      9.30 o 
  -4  16   7        2.67        0.65      7.02 o 
  -3  16   7      192.28      186.10     12.55 o 
  -2  16   7      173.01      164.73     10.46 o 
  -1  16   7        1.44        2.63      4.69 o 
   0  16   7       14.96       17.30      4.48 o 
   1  16   7       37.03       37.32      5.51 o 
   2  16   7        1.95       -4.91      4.91 o 
   3  16   7        2.59       -1.47      6.01 o 
   4  16   7        2.09       -6.33      6.33 o 
  -4  17   7       39.77       31.83      8.02 o 
  -3  17   7       52.40       49.99      7.77 o 
  -2  17   7        3.74       -0.67      5.57 o 
  -1  17   7      112.36      100.85      7.03 o 
   0  17   7       21.78       27.07      5.23 o 
   1  17   7        5.70        4.04      5.06 o 
   2  17   7        5.95        7.11      5.55 o 
   3  17   7       11.02        3.81      6.69 o 
  -4  18   7       26.12       17.66      7.93 o 
  -3  18   7       57.58       65.02     10.95 o 
  -2  18   7        7.12        2.69      5.81 o 
  -1  18   7       56.73       55.46      6.23 o 
   0  18   7        5.10        0.02      5.40 o 
   1  18   7       60.26       46.89      6.90 o 
   2  18   7       30.67       20.20      6.46 o 
   3  18   7       21.40       14.24      7.00 o 
  -4  19   7       23.00       17.90      9.22 o 
  -3  19   7       20.51       21.15      7.38 o 
  -2  19   7       17.60        9.45      6.17 o 
  -1  19   7       90.99       87.43      7.48 o 
   0  19   7        6.57       -4.33      5.73 o 
   1  19   7       26.66       25.18      6.63 o 
   2  19   7       26.04       36.15      8.06 o 
   3  19   7        0.05       -0.46      8.90 o 
  -3  20   7       38.94       34.66      8.42 o 
  -2  20   7       82.91       77.63     10.67 o 
  -1  20   7        4.72       -5.65      5.70 o 
   0  20   7        1.15        1.51      6.10 o 
   1  20   7        2.71       -6.53      6.53 o 
   2  20   7        0.01       12.74      7.79 o 
  -2  21   7        0.18        8.52      7.94 o 
  -1  21   7        7.94        7.50      6.06 o 
   0  21   7      116.86       98.69      8.51 o 
   1  21   7       23.88        9.48      8.09 o 
  -1  22   7        4.36        1.76      7.89 o 
   0  22   7       14.60        1.21      7.72 o 
  -6   0   8       83.30      107.07     18.32 o 
  -4   0   8      345.77      386.68     16.00 o 
  -2   0   8        7.70        8.86      7.10 o 
   0   0   8     1188.58     1141.67     39.38 o 
   2   0   8      535.86      547.33     27.05 o 
   4   0   8      122.64      144.17     21.18 o 
   6   0   8       15.56        9.35     18.58 o 
  -7   1   8        1.86       -6.66      9.05 o 
  -6   1   8       59.46       54.21     11.42 o 
  -5   1   8       10.36       13.27      5.22 o 
  -4   1   8      472.72      435.48     13.84 o 
  -3   1   8       33.05       47.37      4.47 o 
  -2   1   8     2704.78     2571.25     82.62 o 
  -1   1   8      207.64      231.10      7.69 o 
   0   1   8     3000.08     2797.84     68.65 o 
   1   1   8      121.15      127.63      5.04 o 
   2   1   8      141.30      154.80      6.29 o 
   3   1   8      179.99      189.55      8.75 o 
   4   1   8       33.27       25.29      5.62 o 
   5   1   8        1.18       -6.04      6.04 o 
   6   1   8        3.18        1.42      7.55 o 
  -7   2   8       10.44       19.41      9.54 o 
  -6   2   8       64.88       65.03     10.27 o 
  -5   2   8        2.50       -5.28      5.70 o 
  -4   2   8      291.74      331.47     11.22 o 
  -3   2   8       19.75       24.63      3.30 o 
  -2   2   8       90.08      122.55      6.05 o 
  -1   2   8        1.21        1.29      2.35 o 
   0   2   8     2013.63     1914.14     47.41 o 
   1   2   8       75.06       82.61      4.04 o 
   2   2   8      918.10      878.85     23.23 o 
   3   2   8       14.52       18.78      3.97 o 
   4   2   8      136.81      146.15     11.90 o 
   5   2   8        0.51        1.46      6.32 o 
   6   2   8       15.94       22.60      8.48 o 
  -7   3   8        6.29       28.32     11.57 o 
  -6   3   8        0.38       -6.28      6.99 o 
  -5   3   8       15.31       18.70      4.91 o 
  -4   3   8      251.46      264.64     10.08 o 
  -3   3   8      212.24      231.10      7.98 o 
  -2   3   8     1126.17     1100.83     27.51 o 
  -1   3   8      144.82      132.77      5.16 o 
   0   3   8      234.82      232.90      6.97 o 
   1   3   8      734.75      719.28     19.17 o 
   2   3   8      540.60      513.36     13.97 o 
   3   3   8       49.04       56.45      5.19 o 
   4   3   8        3.63        8.79      5.43 o 
   5   3   8        0.70        4.73      6.13 o 
   6   3   8        0.26       -7.44      7.44 o 
  -7   4   8       73.43       52.78     12.71 o 
  -6   4   8      120.41      110.35     12.72 o 
  -5   4   8        6.03        6.32      6.07 o 
  -4   4   8       79.82       75.45      5.36 o 
  -3   4   8      387.33      374.69     12.11 o 
  -2   4   8      147.96      159.41      5.39 o 
  -1   4   8      361.02      336.37     10.16 o 
   0   4   8        0.21       -0.09      2.82 o 
   1   4   8      271.99      275.63      8.02 o 
   2   4   8      750.08      753.43     19.05 o 
   3   4   8       81.06       79.32      5.01 o 
   4   4   8      100.63      107.98      8.54 o 
   5   4   8       52.25       52.93      7.20 o 
   6   4   8        1.32        6.26      8.03 o 
  -7   5   8        1.95       14.85     11.57 o 
  -6   5   8       38.48       29.35      9.12 o 
  -5   5   8       14.90       11.18      5.96 o 
  -4   5   8      108.92      106.50      6.15 o 
  -3   5   8        5.02       11.23      3.43 o 
  -2   5   8      329.02      314.10      9.64 o 
  -1   5   8       64.49       63.16      3.95 o 
   0   5   8      436.22      422.97     12.33 o 
   1   5   8      922.87      888.67     22.05 o 
   2   5   8       72.76       82.73      4.25 o 
   3   5   8        1.93        5.85      3.91 o 
   4   5   8       16.65       23.43      5.98 o 
   5   5   8        0.59        0.73      6.61 o 
   6   5   8        0.19        9.85     11.21 o 
  -7   6   8       12.62        7.26     12.92 o 
  -6   6   8       15.25        2.14     12.03 o 
  -5   6   8      164.61      152.24     11.24 o 
  -4   6   8        0.83        0.05      4.33 o 
  -3   6   8      393.58      410.53     15.30 o 
  -2   6   8        0.82        7.66      2.89 o 
  -1   6   8      942.38      943.16     26.55 o 
   0   6   8       38.08       38.80      3.36 o 
   1   6   8       56.16       65.81      4.24 o 
   2   6   8        0.09       -0.74      3.13 o 
   3   6   8       21.04       24.01      4.44 o 
   4   6   8       42.22       29.40      6.11 o 
   5   6   8       17.75       27.29      7.34 o 
  -7   7   8        0.00        3.05     10.83 o 
  -6   7   8       17.44       14.15      7.16 o 
  -5   7   8       11.22        5.11      5.77 o 
  -4   7   8      113.86      117.06      6.83 o 
  -3   7   8      126.61      181.46      8.84 o 
  -2   7   8        0.75       -2.84      2.96 o 
  -1   7   8       52.33       47.32      3.90 o 
   0   7   8      313.21      299.03      9.28 o 
   1   7   8       88.29       99.05      4.87 o 
   2   7   8      124.17      133.44      5.55 o 
   3   7   8        6.08        5.01      4.38 o 
   4   7   8        6.88        2.10      5.67 o 
   5   7   8        0.29        1.50      6.61 o 
  -6   8   8       15.66       11.26      7.21 o 
  -5   8   8        1.39        2.06      5.73 o 
  -4   8   8       32.83       31.22      5.26 o 
  -3   8   8       23.31       24.18      4.51 o 
  -2   8   8       24.44       23.02      3.40 o 
  -1   8   8       92.57      106.68      5.27 o 
   0   8   8       19.00       19.90      3.18 o 
   1   8   8        8.78        3.54      3.63 o 
   2   8   8      386.05      383.62     11.34 o 
   3   8   8       18.80       14.62      4.88 o 
   4   8   8       22.74       10.68      6.30 o 
   5   8   8        7.06       11.24      7.57 o 
  -6   9   8       74.58       71.07     10.03 o 
  -5   9   8       16.61        8.98      6.18 o 
  -4   9   8        2.50        4.42      4.99 o 
  -3   9   8       80.95       93.33      6.21 o 
  -2   9   8       29.16       28.79      4.08 o 
  -1   9   8        6.78       -0.76      3.39 o 
   0   9   8        2.90       -0.43      3.00 o 
   1   9   8       44.29       46.10      4.48 o 
   2   9   8      101.18      104.87      5.60 o 
   3   9   8        8.56       11.76      5.05 o 
   4   9   8      118.16      129.23     11.82 o 
   5   9   8        0.17       -3.25      6.81 o 
  -6  10   8       23.45       22.83      7.39 o 
  -5  10   8       35.02       37.46      7.23 o 
  -4  10   8       10.05       -2.42      5.04 o 
  -3  10   8      112.36      127.64      8.12 o 
  -2  10   8       32.65       21.62      4.03 o 
  -1  10   8      432.08      404.56     12.09 o 
   0  10   8      285.12      297.45      9.31 o 
   1  10   8       10.51        6.06      3.92 o 
   2  10   8       57.91       59.28      5.29 o 
   3  10   8       21.89       20.60      6.05 o 
   4  10   8       56.77       58.83      8.99 o 
   5  10   8        0.76        1.67      7.64 o 
  -6  11   8       85.29       75.74     10.54 o 
  -5  11   8       21.14       15.14      6.88 o 
  -4  11   8        0.27       -5.38      5.38 o 
  -3  11   8      113.04      132.52      7.31 o 
  -2  11   8        2.71        7.15      4.09 o 
  -1  11   8      314.53      322.49     10.15 o 
   0  11   8       20.16       26.69      3.70 o 
   1  11   8      290.71      305.00     12.67 o 
   2  11   8       61.40       53.43      5.60 o 
   3  11   8       49.70       38.56      6.76 o 
   4  11   8      106.55      102.35     10.07 o 
   5  11   8        4.99       19.34      8.32 o 
  -6  12   8       18.61       16.10      8.35 o 
  -5  12   8       16.44       11.78      6.99 o 
  -4  12   8        8.11       -0.52      6.00 o 
  -3  12   8       33.39       29.91      5.58 o 
  -2  12   8        0.29        7.65      4.19 o 
  -1  12   8       37.80       37.74      4.26 o 
   0  12   8       58.55       60.21      5.40 o 
   1  12   8      209.99      194.69      7.51 o 
   2  12   8       51.52       45.36      5.87 o 
   3  12   8       10.27       13.60      6.31 o 
   4  12   8       19.16        6.61     10.22 o 
   5  12   8        0.88       -2.64      9.14 o 
  -6  13   8        7.83        0.04      9.30 o 
  -5  13   8       51.12       46.62      8.60 o 
  -4  13   8       80.30       85.14      9.51 o 
  -3  13   8       72.51       66.80      7.02 o 
  -2  13   8       41.85       47.28      5.88 o 
  -1  13   8        3.33        3.42      3.73 o 
   0  13   8      336.55      347.26     11.52 o 
   1  13   8      306.09      320.57     12.92 o 
   2  13   8       92.59       93.23      7.02 o 
   3  13   8      107.53      109.26     10.15 o 
   4  13   8        0.76       -0.80      7.40 o 
  -5  14   8        2.55       -0.24      8.55 o 
  -4  14   8       35.08       39.77      7.85 o 
  -3  14   8       93.35       95.51      7.84 o 
  -2  14   8       59.05       64.67      5.68 o 
  -1  14   8      324.67      343.72     12.30 o 
   0  14   8      164.21      159.75      7.41 o 
   1  14   8       55.01       69.77      5.51 o 
   2  14   8        7.52        6.07      5.03 o 
   3  14   8       23.73       18.06      6.77 o 
   4  14   8       49.84       40.82      8.78 o 
  -5  15   8       18.51       16.04      8.11 o 
  -4  15   8        4.18       10.59      7.16 o 
  -3  15   8        5.96        1.72      6.42 o 
  -2  15   8      403.42      438.99     19.61 o 
  -1  15   8        0.46        6.69      4.56 o 
   0  15   8      219.63      214.97     11.52 o 
   1  15   8       96.17       99.07      6.60 o 
   2  15   8        4.64       -4.72      4.92 o 
   3  15   8       25.33       20.86      6.84 o 
   4  15   8        7.83        3.64      8.55 o 
  -5  16   8       21.80       10.60      8.23 o 
  -4  16   8       89.43       81.93      9.53 o 
  -3  16   8      112.81       93.77     11.46 o 
  -2  16   8        3.90       11.67      5.37 o 
  -1  16   8      102.06      103.37      6.52 o 
   0  16   8       87.50      103.19      6.79 o 
   1  16   8        0.35        2.85      5.44 o 
   2  16   8      177.29      163.74     11.36 o 
   3  16   8        0.06        0.41      8.20 o 
  -4  17   8       38.07       29.37      7.95 o 
  -3  17   8       95.64       92.27      8.83 o 
  -2  17   8      251.70      268.34     22.20 o 
  -1  17   8        0.05       -3.77      4.93 o 
   0  17   8      143.26      140.18      8.13 o 
   1  17   8        7.53        6.67      5.71 o 
   2  17   8        4.79        6.05      6.26 o 
   3  17   8        9.27       10.74      7.53 o 
  -4  18   8       26.94       18.37      7.85 o 
  -3  18   8       10.55        3.81      6.76 o 
  -2  18   8       10.25       16.07      6.86 o 
  -1  18   8        0.27        3.21      5.31 o 
   0  18   8      104.44      111.65     10.52 o 
   1  18   8        2.27        5.93      6.12 o 
   2  18   8      242.48      256.47     15.92 o 
   3  18   8        0.29        9.09      8.82 o 
  -3  19   8        7.44       -7.11      7.11 o 
  -2  19   8       82.59       65.78      8.38 o 
  -1  19   8       12.25       14.87      5.72 o 
   0  19   8       95.53       98.84      8.35 o 
   1  19   8        0.27        0.73      6.21 o 
   2  19   8        4.07       -7.19      7.19 o 
  -3  20   8       13.56       -9.85      9.85 o 
  -2  20   8        6.82        9.00      9.08 o 
  -1  20   8       31.41       34.10      6.97 o 
   0  20   8        9.10       10.72      7.21 o 
   1  20   8        2.96        1.73      6.73 o 
   2  20   8       15.30       -3.53     17.95 o 
  -2  21   8       68.23       42.47      8.86 o 
  -1  21   8       23.31       16.57      6.65 o 
   0  21   8       38.97       18.28      6.89 o 
   1  21   8       25.36       72.74     27.20 o 
  -7   0   9       12.22       -0.94     11.53 o 
  -5   0   9        1.88       -6.89      6.89 o 
  -3   0   9        4.46       -3.22      5.25 o 
  -1   0   9     2651.56     2470.22    102.38 o 
   1   0   9     1723.07     1651.78     59.88 o 
   3   0   9      213.50      244.67     17.24 o 
   5   0   9       23.06       29.75     10.52 o 
  -7   1   9        7.76       -5.64      9.98 o 
  -6   1   9       10.87       10.59     11.24 o 
  -5   1   9        4.74        3.20      4.73 o 
  -4   1   9       31.36       33.04      4.42 o 
  -3   1   9      586.48      568.90     21.04 o 
  -2   1   9      435.62      446.32     16.12 o 
  -1   1   9      518.19      504.28     14.35 o 
   0   1   9      472.51      445.18     12.26 o 
   1   1   9        4.71       12.16      3.22 o 
   2   1   9       99.14      111.34      5.67 o 
   3   1   9      390.26      404.73     15.52 o 
   4   1   9        0.00        0.22      5.79 o 
   5   1   9      108.65      124.95     10.78 o 
  -7   2   9        0.11        2.41      9.87 o 
  -6   2   9        1.52       -7.84      9.02 o 
  -5   2   9       79.95       84.00      6.88 o 
  -4   2   9       14.65       14.19      4.31 o 
  -3   2   9       57.51       49.32      4.00 o 
  -2   2   9       68.44       80.93      5.27 o 
  -1   2   9      838.56      795.75     21.05 o 
   0   2   9       92.44       99.88      4.31 o 
   1   2   9     1133.56     1100.83     28.00 o 
   2   2   9       16.25       24.15      3.68 o 
   3   2   9      570.76      542.81     20.73 o 
   4   2   9       23.48       30.23      6.59 o 
   5   2   9        0.07       -6.69      6.98 o 
  -7   3   9       26.34       29.98     12.23 o 
  -6   3   9       29.95       42.60     11.11 o 
  -5   3   9       96.28       96.99      7.82 o 
  -4   3   9      115.10      127.70      7.81 o 
  -3   3   9        8.11       14.23      3.21 o 
  -2   3   9       30.87       30.59      2.99 o 
  -1   3   9      664.01      668.53     18.65 o 
   0   3   9      324.22      309.33      8.93 o 
   1   3   9      274.95      281.09      9.09 o 
   2   3   9      480.20      474.46     13.76 o 
   3   3   9      193.02      201.34      9.70 o 
   4   3   9       51.35       64.62      7.42 o 
   5   3   9        9.19       17.87      6.67 o 
  -7   4   9        0.11      -10.15     11.13 o 
  -6   4   9       43.42       37.58      8.62 o 
  -5   4   9        1.68       -3.50      4.72 o 
  -4   4   9       36.63       32.59      4.54 o 
  -3   4   9      490.42      481.63     14.95 o 
  -2   4   9      626.50      593.36     16.10 o 
  -1   4   9      449.34      443.15     12.92 o 
   0   4   9      362.31      376.58     11.39 o 
   1   4   9      765.66      755.04     19.69 o 
   2   4   9      102.78      106.10      5.04 o 
   3   4   9      320.51      355.78     12.71 o 
   4   4   9       14.16       11.55      9.42 o 
   5   4   9        6.35       -0.68      6.30 o 
  -7   5   9       18.60        3.60     13.10 o 
  -6   5   9       25.52       29.44     10.56 o 
  -5   5   9      128.52      136.65      8.51 o 
  -4   5   9      416.98      384.00     13.84 o 
  -3   5   9       81.53       86.66      5.07 o 
  -2   5   9       60.02       53.42      4.22 o 
  -1   5   9      106.55      126.25      5.66 o 
   0   5   9        1.52        2.42      3.24 o 
   1   5   9       22.70       26.86      3.56 o 
   2   5   9      173.82      180.30      6.39 o 
   3   5   9       53.34       56.24      5.17 o 
   4   5   9       28.64       14.01      6.18 o 
   5   5   9       59.19       59.61     11.32 o 
  -7   6   9        7.19       16.19     18.42 o 
  -6   6   9       37.19       36.25      8.14 o 
  -5   6   9      102.96      107.23      7.71 o 
  -4   6   9       22.68       24.96      4.71 o 
  -3   6   9      158.11      175.18      8.18 o 
  -2   6   9      628.38      619.10     18.93 o 
  -1   6   9      204.65      196.35      7.77 o 
   0   6   9      172.55      174.93      7.31 o 
   1   6   9        0.47       -0.91      3.24 o 
   2   6   9       69.38       72.10      4.39 o 
   3   6   9       11.79       16.50      4.35 o 
   4   6   9        9.89        8.58      6.40 o 
   5   6   9        1.76       -0.98      7.50 o 
  -6   7   9        0.13       -1.49      8.66 o 
  -5   7   9       76.80       82.90      7.71 o 
  -4   7   9       65.55       64.23      5.69 o 
  -3   7   9       86.02       87.18      6.17 o 
  -2   7   9       22.07       21.05      3.91 o 
  -1   7   9      107.24      111.80      6.85 o 
   0   7   9      212.82      207.00      7.90 o 
   1   7   9       82.01       84.16      5.09 o 
   2   7   9       55.74       68.02      4.70 o 
   3   7   9       61.88       60.11      5.55 o 
   4   7   9        0.01        5.59      6.25 o 
   5   7   9       12.70       12.12      7.19 o 
  -6   8   9        1.48       -1.37      6.87 o 
  -5   8   9      286.97      279.56     13.80 o 
  -4   8   9        9.23        4.80      4.99 o 
  -3   8   9      444.41      451.38     16.90 o 
  -2   8   9       10.48        4.43      3.62 o 
  -1   8   9      265.26      286.54     13.10 o 
   0   8   9       49.86       47.65      4.39 o 
   1   8   9       25.85       20.15      3.93 o 
   2   8   9        9.25       15.08      3.87 o 
   3   8   9       66.64       63.39      5.66 o 
   4   8   9        0.91       -6.44      6.44 o 
   5   8   9        6.90        2.88      7.55 o 
  -6   9   9        3.33        6.02      6.56 o 
  -5   9   9       82.87       84.28      7.19 o 
  -4   9   9       39.87       27.16      5.80 o 
  -3   9   9       11.35        5.61      4.63 o 
  -2   9   9       38.11       39.20      4.80 o 
  -1   9   9      184.36      201.30      7.48 o 
   0   9   9       68.93       81.97      5.53 o 
   1   9   9      181.84      189.95      8.08 o 
   2   9   9        1.39       -1.71      3.70 o 
   3   9   9        0.05        0.45      5.31 o 
   4   9   9        0.96        4.76      8.16 o 
   5   9   9        0.00       -4.80      8.63 o 
  -6  10   9       10.08       -2.19      6.66 o 
  -5  10   9      101.85      100.26      8.32 o 
  -4  10   9        1.34       -5.22      5.22 o 
  -3  10   9      233.72      247.93     11.37 o 
  -2  10   9      136.78      138.05      7.23 o 
  -1  10   9       20.16       18.25      3.96 o 
   0  10   9       15.98       17.82      3.94 o 
   1  10   9       26.70       25.96      4.44 o 
   2  10   9        8.97        0.95      4.61 o 
   3  10   9        5.52        5.30      5.48 o 
   4  10   9        0.18       -0.18      7.33 o 
   5  10   9        0.01        1.46      7.85 o 
  -6  11   9       17.81       16.78      7.95 o 
  -5  11   9       77.66       74.35      9.30 o 
  -4  11   9       49.84       49.55      6.55 o 
  -3  11   9        0.05        1.48      4.84 o 
  -2  11   9        5.73        1.27      4.93 o 
  -1  11   9      408.51      414.84     12.27 o 
   0  11   9      316.04      306.67     10.26 o 
   1  11   9       38.83       46.66      4.51 o 
   2  11   9      132.98      130.03      7.54 o 
   3  11   9        2.26        7.33      5.82 o 
   4  11   9       25.76       16.56      7.62 o 
  -6  12   9        4.85       -7.07      8.12 o 
  -5  12   9       51.15       51.96      8.13 o 
  -4  12   9       15.42       13.80      6.81 o 
  -3  12   9      401.43      399.17     16.09 o 
  -2  12   9       32.96       35.42      5.82 o 
  -1  12   9      135.04      147.92      6.47 o 
   0  12   9       54.97       58.72      5.09 o 
   1  12   9       33.23       31.37      4.78 o 
   2  12   9        1.56        6.64      5.25 o 
   3  12   9       36.00       41.54      7.43 o 
   4  12   9       15.97        6.05      8.46 o 
  -5  13   9       10.88       13.73      7.22 o 
  -4  13   9       40.79       22.93      7.34 o 
  -3  13   9       27.15       19.88      6.14 o 
  -2  13   9        7.72       14.24      5.07 o 
  -1  13   9       10.81        8.42      4.36 o 
   0  13   9      265.31      275.82      9.96 o 
   1  13   9        0.59       -1.66      4.45 o 
   2  13   9      284.40      294.25     11.72 o 
   3  13   9       34.10       29.08      7.83 o 
   4  13   9       24.76       33.45      9.52 o 
  -5  14   9       28.84       28.21      9.43 o 
  -4  14   9       28.32       23.54      7.41 o 
  -3  14   9        8.95        6.92      6.04 o 
  -2  14   9       83.96       87.67      6.75 o 
  -1  14   9      166.80      178.00      7.61 o 
   0  14   9       87.71       97.84      5.87 o 
   1  14   9      175.42      169.45     10.14 o 
   2  14   9        0.77       -0.49      5.56 o 
   3  14   9        0.77       -6.99      6.99 o 
   4  14   9       62.18       77.94      9.61 o 
  -5  15   9        0.83       -1.01      7.79 o 
  -4  15   9       23.81       29.02      7.72 o 
  -3  15   9       86.89       73.47      8.63 o 
  -2  15   9        0.37       -2.45      5.12 o 
  -1  15   9       11.12       11.20      4.60 o 
   0  15   9       15.11       14.76      4.88 o 
   1  15   9        4.52       -0.08      5.27 o 
   2  15   9       67.17       63.19      7.57 o 
   3  15   9       29.21       15.64      8.38 o 
  -4  16   9        3.67       -6.91      6.99 o 
  -3  16   9        0.50       -0.07      6.65 o 
  -2  16   9      198.54      193.91     13.22 o 
  -1  16   9      240.34      262.90     13.31 o 
   0  16   9       75.91       84.66      7.75 o 
   1  16   9      366.97      368.25     23.13 o 
   2  16   9       81.92       67.87      7.71 o 
   3  16   9       28.29       22.41      8.10 o 
  -4  17   9        6.65        8.32      8.46 o 
  -3  17   9       44.46       37.73      8.13 o 
  -2  17   9       17.34       15.40      6.31 o 
  -1  17   9       52.70       48.44      6.05 o 
   0  17   9        3.14        7.88      5.42 o 
   1  17   9        6.41        1.34      6.05 o 
   2  17   9        1.05       -6.11      6.11 o 
   3  17   9       18.66        4.48      7.77 o 
  -4  18   9        0.36        8.80     10.13 o 
  -3  18   9        4.14        5.64      8.05 o 
  -2  18   9        6.11       -1.00      6.04 o 
  -1  18   9       39.21       39.24      6.12 o 
   0  18   9        0.02       -1.84      5.58 o 
   1  18   9      106.61       85.79      8.09 o 
   2  18   9        2.62       -1.75      6.72 o 
  -3  19   9       21.34        7.14     10.02 o 
  -2  19   9        0.52        2.21      7.19 o 
  -1  19   9       47.62       49.05      8.20 o 
   0  19   9        0.05       -1.91      6.17 o 
   1  19   9        0.02       -1.94      6.64 o 
   2  19   9        2.83        0.75      7.67 o 
  -2  20   9       33.29       23.61     12.21 o 
  -1  20   9       14.91       11.90      6.14 o 
   0  20   9        6.56        5.58      6.46 o 
   1  20   9       56.54       55.48      8.21 o 
  -1  21   9       14.64       -3.72     21.00 o 
  -6   0  10       13.68       23.83     15.24 o 
  -4   0  10       25.85       24.37      7.01 o 
  -2   0  10       31.25       52.36      7.11 o 
   0   0  10      556.98      559.19     20.79 o 
   2   0  10        2.15        4.26      6.56 o 
   4   0  10        0.21        2.09      8.98 o 
  -7   1  10        9.55       26.54     11.52 o 
  -6   1  10      162.19      172.04     36.10 o 
  -5   1  10       23.85       32.78      6.39 o 
  -4   1  10       41.72       52.11      6.97 o 
  -3   1  10        0.31        2.39      4.01 o 
  -2   1  10       20.39       25.17      4.40 o 
  -1   1  10        4.12        9.07      2.85 o 
   0   1  10      259.92      278.70      8.36 o 
   1   1  10      153.84      163.29      6.34 o 
   2   1  10      290.29      308.35     10.86 o 
   3   1  10       57.81       69.55      7.37 o 
   4   1  10      192.78      176.60     11.88 o 
   5   1  10        1.17       -6.65      6.65 o 
  -7   2  10       19.89       30.13     11.80 o 
  -6   2  10        2.22        6.03     10.99 o 
  -5   2  10        0.06        7.54      5.63 o 
  -4   2  10       17.46       22.81      5.07 o 
  -3   2  10        6.37        7.83      3.88 o 
  -2   2  10        3.26        5.95      3.60 o 
  -1   2  10       11.48       12.34      3.35 o 
   0   2  10      222.95      216.66      7.09 o 
   1   2  10      207.32      218.84      7.50 o 
   2   2  10       79.08       88.01      5.33 o 
   3   2  10       23.55       27.74      6.27 o 
   4   2  10       43.40       44.94      7.83 o 
   5   2  10        5.39        4.03      6.94 o 
  -7   3  10       38.87        7.36     12.78 o 
  -6   3  10       14.96       10.47     10.02 o 
  -5   3  10       64.84       66.15      7.13 o 
  -4   3  10       22.47       20.34      4.78 o 
  -3   3  10      314.48      323.12     12.34 o 
  -2   3  10      493.36      479.82     14.52 o 
  -1   3  10        3.41        9.01      3.24 o 
   0   3  10      201.78      208.93      6.89 o 
   1   3  10      814.36      815.10     22.70 o 
   2   3  10       91.31      103.58      5.46 o 
   3   3  10       85.45       73.33      7.43 o 
   4   3  10       81.53       65.97      7.88 o 
   5   3  10        0.94        8.93      7.06 o 
  -7   4  10       30.52      -18.71     26.15 o 
  -6   4  10        0.96       -8.18      8.18 o 
  -5   4  10       78.11       80.46      7.14 o 
  -4   4  10       53.42       79.59      6.39 o 
  -3   4  10      229.56      249.32     10.70 o 
  -2   4  10       96.89      120.47      6.33 o 
  -1   4  10      285.87      283.47      9.38 o 
   0   4  10        7.33        5.65      3.28 o 
   1   4  10        3.30        4.55      3.42 o 
   2   4  10       10.99       11.93      3.77 o 
   3   4  10       13.42       12.18      5.84 o 
   4   4  10       38.49       56.66      7.81 o 
   5   4  10       56.70       55.46      8.47 o 
  -6   5  10        9.18        8.72      8.22 o 
  -5   5  10       54.52       65.98      9.06 o 
  -4   5  10      126.11      141.23      8.31 o 
  -3   5  10      276.50      303.51     11.70 o 
  -2   5  10      377.00      359.26     13.17 o 
  -1   5  10       48.50       47.91      4.40 o 
   0   5  10      286.42      266.71     10.41 o 
   1   5  10      117.73      118.10      5.85 o 
   2   5  10      215.22      219.51      9.28 o 
   3   5  10       39.08       58.90      5.57 o 
   4   5  10        8.34        1.24      6.47 o 
   5   5  10       17.12       29.12      7.49 o 
  -6   6  10      159.82      193.40     18.69 o 
  -5   6  10       56.17       46.59      6.74 o 
  -4   6  10      353.31      379.17     15.32 o 
  -3   6  10      121.05      123.25      7.46 o 
  -2   6  10       80.94       93.84      5.93 o 
  -1   6  10      720.61      710.52     22.36 o 
   0   6  10       43.97       54.93      5.32 o 
   1   6  10        1.99       -0.63      3.96 o 
   2   6  10      545.10      548.79     15.70 o 
   3   6  10       58.18       64.64      5.68 o 
   4   6  10       67.99       72.76      8.23 o 
   5   6  10        7.28       11.70      7.37 o 
  -6   7  10        0.12       -0.19      7.57 o 
  -5   7  10       78.93       76.19      7.93 o 
  -4   7  10        5.86        4.53      4.87 o 
  -3   7  10       82.95       75.02      6.41 o 
  -2   7  10      232.18      251.79     11.76 o 
  -1   7  10        0.10        5.11      4.17 o 
   0   7  10      967.10      915.89     29.53 o 
   1   7  10      113.07      102.86      5.60 o 
   2   7  10       43.74       44.82      4.83 o 
   3   7  10       24.87       28.85      5.24 o 
   4   7  10        0.92        6.65      7.10 o 
   5   7  10        1.30        6.60      7.20 o 
  -6   8  10      120.70      108.13     11.70 o 
  -5   8  10        1.25        0.63      5.80 o 
  -4   8  10      409.65      436.85     16.28 o 
  -3   8  10       47.50       50.66      6.35 o 
  -2   8  10       67.32       77.57      5.37 o 
  -1   8  10       25.00       20.50      4.36 o 
   0   8  10       93.99       98.37      5.75 o 
   1   8  10      120.81      119.24      6.25 o 
   2   8  10      485.16      503.71     14.78 o 
   3   8  10        2.32        0.97      4.98 o 
   4   8  10      148.16      161.02     12.31 o 
   5   8  10        3.06        5.16      8.71 o 
  -6   9  10       25.55       21.74      8.58 o 
  -5   9  10       32.97       25.99      6.44 o 
  -4   9  10       47.01       42.08      5.77 o 
  -3   9  10       31.08       35.54      5.36 o 
  -2   9  10      879.05      884.67     27.60 o 
  -1   9  10       63.91       73.22      5.40 o 
   0   9  10      578.91      578.40     16.98 o 
   1   9  10      123.71      116.76      6.72 o 
   2   9  10       91.33       91.34      9.06 o 
   3   9  10       18.31       12.64      5.51 o 
   4   9  10       17.79        9.53      8.17 o 
  -6  10  10       34.61       32.21     10.41 o 
  -5  10  10        4.37        6.77      6.46 o 
  -4  10  10      185.07      171.66     13.81 o 
  -3  10  10        5.45        7.08      4.84 o 
  -2  10  10      437.96      457.65     15.98 o 
  -1  10  10       21.26       23.42      4.38 o 
   0  10  10      246.06      248.49      9.42 o 
   1  10  10       34.48       30.72      5.33 o 
   2  10  10      171.68      198.88      9.33 o 
   3  10  10       37.08       30.72      6.67 o 
   4  10  10       23.36       27.18      9.47 o 
  -6  11  10       74.00       87.76     11.50 o 
  -5  11  10       18.39       13.90      7.09 o 
  -4  11  10      138.27      130.03     10.12 o 
  -3  11  10       19.65       31.94      6.08 o 
  -2  11  10      545.91      577.14     18.55 o 
  -1  11  10       13.11       10.65      4.27 o 
   0  11  10      226.49      226.24     10.06 o 
   1  11  10      232.78      266.23     11.02 o 
   2  11  10      120.08      124.23     11.15 o 
   3  11  10       17.21       15.38      6.67 o 
   4  11  10       17.33       20.65      8.74 o 
  -5  12  10        7.60       -3.87      7.23 o 
  -4  12  10       73.48       67.27      7.73 o 
  -3  12  10       25.93       21.65      6.07 o 
  -2  12  10       74.28       80.82      6.26 o 
  -1  12  10        0.92        0.82      4.37 o 
   0  12  10       29.15       38.67      4.89 o 
   1  12  10        3.32        8.97      4.46 o 
   2  12  10       42.05       53.48      7.94 o 
   3  12  10        5.67       10.18      7.18 o 
   4  12  10        7.60       -0.95      8.63 o 
  -5  13  10       11.82        8.92      8.51 o 
  -4  13  10       12.20       10.75      6.57 o 
  -3  13  10       91.48       67.06      8.43 o 
  -2  13  10      152.29      167.73      8.62 o 
  -1  13  10       13.73       18.73      4.80 o 
   0  13  10      251.60      263.03     10.32 o 
   1  13  10      247.77      243.89     10.43 o 
   2  13  10       33.80       34.20      6.33 o 
   3  13  10       38.63       42.20      9.99 o 
   4  13  10       11.38        6.99      8.88 o 
  -5  14  10        4.05       11.66      7.94 o 
  -4  14  10       18.35       26.08      7.49 o 
  -3  14  10        3.25        2.02      6.49 o 
  -2  14  10       11.87       11.20      5.62 o 
  -1  14  10       65.60       71.18      5.90 o 
   0  14  10        0.30        5.54      4.59 o 
   1  14  10        0.38       -4.02      5.02 o 
   2  14  10        4.56        8.77      5.96 o 
   3  14  10       46.64       20.64      7.77 o 
  -5  15  10        5.17       12.18     15.09 o 
  -4  15  10        8.52       16.54      7.93 o 
  -3  15  10        0.98        2.34      6.58 o 
  -2  15  10        5.61        6.78      5.61 o 
  -1  15  10        1.14       -2.04      4.72 o 
   0  15  10       15.10       18.52      4.99 o 
   1  15  10        7.65        0.26      5.35 o 
   2  15  10       93.43       84.84      9.17 o 
   3  15  10       13.91        3.71      7.29 o 
  -4  16  10       29.10       19.61      7.69 o 
  -3  16  10       31.41       25.90      7.94 o 
  -2  16  10       16.43       11.16      7.31 o 
  -1  16  10       44.43       44.08      6.09 o 
   0  16  10       28.00       25.67      5.85 o 
   1  16  10        0.25        9.42      6.02 o 
   2  16  10        9.93       -2.97      6.31 o 
   3  16  10       18.50       33.51      8.96 o 
  -4  17  10       33.02       37.50      8.50 o 
  -3  17  10        2.16       -4.06      7.34 o 
  -2  17  10        0.03       -5.93      5.93 o 
  -1  17  10        0.16        0.30      5.73 o 
   0  17  10        6.12        2.50      5.51 o 
   1  17  10       12.29       13.47      6.43 o 
   2  17  10       49.22       31.11      7.38 o 
  -3  18  10        2.60       -7.37      7.37 o 
  -2  18  10        0.37       -3.09      6.43 o 
  -1  18  10        8.82        7.62      6.05 o 
   0  18  10       24.62       34.05      6.36 o 
   1  18  10        4.40        1.11      6.41 o 
   2  18  10       23.31       20.34      8.57 o 
  -2  19  10        0.84       -4.55      7.00 o 
  -1  19  10        1.89       -4.95      6.13 o 
   0  19  10        0.66        0.65      6.36 o 
   1  19  10        0.15       -6.62      6.62 o 
  -1  20  10       34.87       36.24      8.32 o 
   0  20  10        0.18       -1.37      7.25 o 
  -5   0  11      144.52      143.93     15.62 o 
  -3   0  11      922.43      953.32     45.81 o 
  -1   0  11      999.35      997.36     39.60 o 
   1   0  11        0.14        3.56      4.76 o 
   3   0  11       24.25       26.19      9.14 o 
   5   0  11        0.00       -5.56     10.05 o 
  -6   1  11       18.01       19.78     11.60 o 
  -5   1  11      216.73      225.88     15.94 o 
  -4   1  11        3.49       -2.71      6.89 o 
  -3   1  11        3.16        8.28      4.42 o 
  -2   1  11       26.14       30.33      4.88 o 
  -1   1  11      178.12      203.20      7.75 o 
   0   1  11       61.18       55.54      3.77 o 
   1   1  11        0.31        0.96      3.53 o 
   2   1  11      186.77      178.62      7.81 o 
   3   1  11        2.39       -4.46      5.82 o 
   4   1  11        0.69       12.08      7.29 o 
   5   1  11        0.36        5.35      8.30 o 
  -6   2  11       13.88       29.73     12.24 o 
  -5   2  11      237.81      226.91     15.73 o 
  -4   2  11        0.08       12.62      4.95 o 
  -3   2  11      437.75      475.91     18.41 o 
  -2   2  11       32.41       37.93      4.43 o 
  -1   2  11       78.51       83.37      4.84 o 
   0   2  11        0.78        1.37      3.08 o 
   1   2  11      154.90      153.58      6.56 o 
   2   2  11       49.13       51.26      4.99 o 
   3   2  11        5.18       -1.88      5.95 o 
   4   2  11       25.38       18.19      8.01 o 
   5   2  11        3.17       -6.53      6.53 o 
  -6   3  11       61.74       58.75     18.38 o 
  -5   3  11       62.11       71.30      7.40 o 
  -4   3  11      241.82      238.34     12.06 o 
  -3   3  11      425.03      424.58     19.76 o 
  -2   3  11       89.86      110.95      6.31 o 
  -1   3  11        9.42        9.13      3.50 o 
   0   3  11       20.36       26.53      3.76 o 
   1   3  11       87.58      116.87      5.96 o 
   2   3  11      223.20      231.70      8.89 o 
   3   3  11        0.10        4.34      6.62 o 
   4   3  11       25.35       33.11      7.92 o 
   5   3  11       18.89       12.22      7.50 o 
  -6   4  11        0.02        2.27     12.06 o 
  -5   4  11       58.77       58.28      8.80 o 
  -4   4  11        5.21        4.89      5.27 o 
  -3   4  11      163.28      164.85     10.26 o 
  -2   4  11      171.15      191.18      8.44 o 
  -1   4  11      251.43      272.21      9.14 o 
   0   4  11      609.23      593.34     17.78 o 
   1   4  11      326.06      328.80     13.81 o 
   2   4  11      182.82      181.52      7.21 o 
   3   4  11        6.76        5.83      6.34 o 
   4   4  11       48.24       47.55      9.43 o 
   5   4  11       30.84       26.96      8.31 o 
  -6   5  11        7.18       16.67     10.71 o 
  -5   5  11       18.23       34.18      8.63 o 
  -4   5  11      352.25      345.71     18.36 o 
  -3   5  11      218.31      215.39     16.08 o 
  -2   5  11        0.47        1.97      5.03 o 
  -1   5  11       78.80       64.58      5.38 o 
   0   5  11       67.00       69.94      5.69 o 
   1   5  11       15.30       10.06      4.38 o 
   2   5  11       65.96       67.73      5.01 o 
   3   5  11       66.56       53.90      6.39 o 
   4   5  11       61.26       60.74      8.16 o 
   5   5  11       18.08       15.32      8.39 o 
  -6   6  11       18.52       21.96      8.72 o 
  -5   6  11       81.91       78.16      7.91 o 
  -4   6  11        0.11       -3.33      5.58 o 
  -3   6  11        1.70        1.47      5.49 o 
  -2   6  11      359.35      398.47     16.85 o 
  -1   6  11      471.12      452.85     16.08 o 
   0   6  11      147.67      157.81      7.84 o 
   1   6  11      267.18      270.51     12.82 o 
   2   6  11       65.13       55.29      4.96 o 
   3   6  11      244.49      253.68     11.39 o 
   4   6  11       16.39       12.84      7.36 o 
   5   6  11        6.62      -19.38     19.38 o 
  -6   7  11        1.24       -6.91      7.57 o 
  -5   7  11       57.39       57.62      7.57 o 
  -4   7  11      202.76      202.30     16.90 o 
  -3   7  11       57.52       48.99      7.50 o 
  -2   7  11        3.39        0.01      4.78 o 
  -1   7  11      181.68      190.30      9.95 o 
   0   7  11       25.60       33.89      5.74 o 
   1   7  11       23.90       14.38      4.56 o 
   2   7  11       59.82       61.40      7.03 o 
   3   7  11       90.75       96.59     11.56 o 
   4   7  11        6.08       16.69     10.98 o 
  -6   8  11        0.10        1.80      7.92 o 
  -5   8  11       51.06       57.11      7.63 o 
  -4   8  11        0.00       -5.63      5.63 o 
  -3   8  11        2.07        6.98      5.96 o 
  -2   8  11       40.33       42.46      6.62 o 
  -1   8  11      166.60      171.89      8.52 o 
   0   8  11       21.92       24.30      5.44 o 
   1   8  11      868.61      909.27     28.34 o 
   2   8  11        9.49       10.13      5.02 o 
   3   8  11      287.89      333.99     17.39 o 
   4   8  11        0.48        7.94     10.20 o 
  -6   9  11        1.78       -6.65      8.11 o 
  -5   9  11       24.61       33.42      7.00 o 
  -4   9  11       17.15       11.96      5.79 o 
  -3   9  11       89.74       87.10      7.75 o 
  -2   9  11       23.75       33.65      5.87 o 
  -1   9  11      443.85      433.86     15.23 o 
   0   9  11       10.64        5.15      5.13 o 
   1   9  11        4.75       12.92      4.55 o 
   2   9  11       38.80       40.74      5.80 o 
   3   9  11      146.51      150.60      9.69 o 
   4   9  11        0.00       -9.43      9.43 o 
  -6  10  11       23.72       28.78     10.42 o 
  -5  10  11       39.86       39.72      7.54 o 
  -4  10  11        0.11        6.17      7.08 o 
  -3  10  11       14.35       15.43      6.07 o 
  -2  10  11       38.02       34.58      5.83 o 
  -1  10  11       84.81       93.22      6.16 o 
   0  10  11       20.75       23.62      4.85 o 
   1  10  11      259.61      266.33     10.90 o 
   2  10  11        2.46       -4.74      5.21 o 
   3  10  11      119.67      130.27      9.24 o 
   4  10  11        3.92        5.05     10.95 o 
  -5  11  11        0.01       -2.41      6.77 o 
  -4  11  11       94.17      101.89     10.06 o 
  -3  11  11      290.34      308.32     15.78 o 
  -2  11  11        7.90       20.71      5.35 o 
  -1  11  11      333.29      355.27     16.11 o 
   0  11  11       27.35       22.41      5.01 o 
   1  11  11        4.35       -0.02      4.72 o 
   2  11  11       18.74       10.11      5.69 o 
   3  11  11       56.88       43.82      9.14 o 
   4  11  11        5.19       -0.62     13.53 o 
  -5  12  11        4.84        5.57      8.34 o 
  -4  12  11       15.12       20.47      7.15 o 
  -3  12  11        5.29        5.57      6.67 o 
  -2  12  11        2.40       -1.24      5.31 o 
  -1  12  11      257.07      262.25     17.84 o 
   0  12  11       21.37       22.18      5.19 o 
   1  12  11      140.07      150.70      7.64 o 
   2  12  11        0.07       -5.45      5.45 o 
   3  12  11       52.68       53.38      8.87 o 
   4  12  11       12.95       -2.36     14.77 o 
  -5  13  11        8.76        8.25      7.71 o 
  -4  13  11       30.46       39.11      7.81 o 
  -3  13  11       12.91        0.15      6.73 o 
  -2  13  11      164.80      155.33      9.53 o 
  -1  13  11       44.05       44.39      6.19 o 
   0  13  11        7.12        9.18      4.91 o 
   1  13  11        0.32       -0.12      4.86 o 
   2  13  11       91.14       93.54      9.42 o 
   3  13  11        1.12        0.75      7.26 o 
  -5  14  11        1.85       12.94      8.35 o 
  -4  14  11        0.41        0.73      6.85 o 
  -3  14  11       48.73       43.14      7.41 o 
  -2  14  11       25.23       28.96      6.14 o 
  -1  14  11       87.70       72.46      6.66 o 
   0  14  11       55.59       59.35      5.98 o 
   1  14  11       32.75       24.89      5.90 o 
   2  14  11        1.00       -5.90      5.90 o 
   3  14  11       16.31        3.05      9.56 o 
  -4  15  11       37.78       42.25      8.65 o 
  -3  15  11       20.94       17.21      6.76 o 
  -2  15  11        3.83       -2.05      5.41 o 
  -1  15  11       10.33        5.64      5.39 o 
   0  15  11        0.02       -0.13      5.42 o 
   1  15  11        2.02       -5.89      5.89 o 
   2  15  11        4.39       -5.82      6.22 o 
   3  15  11        5.66       12.02      7.76 o 
  -4  16  11        9.36        9.29      8.40 o 
  -3  16  11      141.99      122.04     17.29 o 
  -2  16  11       21.29       18.55      5.95 o 
  -1  16  11       40.44       34.17      6.21 o 
   0  16  11       39.76       42.95      6.27 o 
   1  16  11        0.16       -5.42      5.83 o 
   2  16  11        9.37       -4.28      7.37 o 
  -3  17  11       12.04       14.52      7.46 o 
  -2  17  11        6.30        8.23      6.57 o 
  -1  17  11       29.99       19.05      6.18 o 
   0  17  11        5.69        0.67      5.62 o 
   1  17  11       13.31        4.25      6.29 o 
   2  17  11       12.17        8.48      7.52 o 
  -3  18  11       51.61       44.24      8.92 o 
  -2  18  11        0.06        4.67      6.70 o 
  -1  18  11        6.96        9.59      6.90 o 
   0  18  11        0.72       -5.89      5.89 o 
   1  18  11        0.45       -6.69      6.69 o 
  -2  19  11        0.52        8.80      7.84 o 
  -1  19  11       24.50       19.88      7.01 o 
   0  19  11        0.02       -6.40      6.40 o 
  -6   0  12      100.07       81.95     17.88 o 
  -4   0  12      546.28      512.74     40.29 o 
  -2   0  12      585.82      579.39     29.44 o 
   0   0  12       10.42       19.79      5.08 o 
   2   0  12      118.33      143.78     10.33 o 
   4   0  12       54.19       58.79     11.87 o 
  -6   1  12       82.84       93.95     14.87 o 
  -5   1  12       17.60        5.62      5.70 o 
  -4   1  12       56.95       44.79      6.89 o 
  -3   1  12       58.90       64.80      8.92 o 
  -2   1  12     1078.09     1071.56     34.36 o 
  -1   1  12       13.19        9.81      3.95 o 
   0   1  12      547.27      563.85     15.62 o 
   1   1  12       44.76       48.14      4.49 o 
   2   1  12      128.45      130.60      6.85 o 
   3   1  12        4.81        3.56      6.42 o 
   4   1  12        4.03        6.45      7.43 o 
  -6   2  12      105.93      111.68     20.22 o 
  -5   2  12       10.23       27.71      7.37 o 
  -4   2  12      476.36      500.09     23.70 o 
  -3   2  12        0.98       -0.38      5.14 o 
  -2   2  12      891.78      900.43     29.41 o 
  -1   2  12       84.77      101.08      5.51 o 
   0   2  12        4.82        7.84      3.73 o 
   1   2  12       18.87       27.72      4.29 o 
   2   2  12      121.63      144.69      7.29 o 
   3   2  12        2.76       -6.89      6.89 o 
   4   2  12       15.81        6.18      7.45 o 
  -6   3  12        4.13       17.38     15.52 o 
  -5   3  12       28.78       38.70      7.62 o 
  -4   3  12        5.16        2.39      5.60 o 
  -3   3  12       74.09       67.79      6.39 o 
  -2   3  12      181.93      200.99      8.26 o 
  -1   3  12       57.94       66.01      4.74 o 
   0   3  12      570.11      573.10     16.39 o 
   1   3  12      241.67      232.73      8.96 o 
   2   3  12      258.96      279.93     10.24 o 
   3   3  12       36.18       45.75      7.56 o 
   4   3  12        7.19       11.58      7.71 o 
  -6   4  12       24.12       23.52     16.16 o 
  -5   4  12       13.22       19.06      8.25 o 
  -4   4  12       92.75       98.98      8.27 o 
  -3   4  12      211.50      199.90     11.27 o 
  -2   4  12      113.08      119.15      6.71 o 
  -1   4  12       83.63      103.70      5.51 o 
   0   4  12       10.23       17.79      4.68 o 
   1   4  12       25.10       26.14      4.80 o 
   2   4  12       23.48       18.85      5.60 o 
   3   4  12       37.14       27.48      7.30 o 
   4   4  12       14.84       17.05      7.76 o 
  -6   5  12        0.03       -0.45     12.22 o 
  -5   5  12       81.71       89.48     14.12 o 
  -4   5  12       19.71       13.82      6.12 o 
  -3   5  12      400.38      421.21     19.22 o 
  -2   5  12        3.06        1.90      4.97 o 
  -1   5  12        8.79        3.43      4.35 o 
   0   5  12      351.14      371.58     13.13 o 
   1   5  12       39.81       42.09      5.36 o 
   2   5  12      192.08      203.92      9.28 o 
   3   5  12       14.49       27.43      7.22 o 
   4   5  12       15.57       21.60      8.43 o 
  -6   6  12       13.28       -4.30      9.22 o 
  -5   6  12        9.92        7.66      8.30 o 
  -4   6  12        5.79       11.20      5.86 o 
  -3   6  12       83.88       83.24      8.44 o 
  -2   6  12       16.75       28.75      6.10 o 
  -1   6  12      160.90      170.28      9.86 o 
   0   6  12      153.95      146.22      7.92 o 
   1   6  12        7.88        3.21      4.81 o 
   2   6  12        4.05       -0.60      5.11 o 
   3   6  12       70.71       50.46      7.25 o 
   4   6  12        7.22       -4.23      8.71 o 
  -6   7  12        0.27       10.86     10.08 o 
  -5   7  12        0.01       -6.45      7.93 o 
  -4   7  12        8.54       -0.04      6.56 o 
  -3   7  12       83.40       85.31      9.80 o 
  -2   7  12      106.84      105.87      8.55 o 
  -1   7  12       34.23       39.56      5.93 o 
   0   7  12        1.42       -4.43      5.27 o 
   1   7  12       82.98       93.73      6.36 o 
   2   7  12       93.81      100.00      8.65 o 
   3   7  12        0.13       -2.37      6.76 o 
   4   7  12       97.64      112.44     32.96 o 
  -6   8  12        2.38       -1.97      8.53 o 
  -5   8  12       33.28       28.82      8.16 o 
  -4   8  12       38.29       38.84      6.66 o 
  -3   8  12        6.97        9.61      6.20 o 
  -2   8  12        0.83        3.03      5.98 o 
  -1   8  12        5.53        5.53      5.32 o 
   0   8  12       38.57       39.79      6.25 o 
   1   8  12        0.03        2.48      4.79 o 
   2   8  12       35.25       24.63      6.22 o 
   3   8  12        7.75       -6.84      6.84 o 
   4   8  12        0.04       -4.15     12.29 o 
  -6   9  12       19.20       14.41     22.81 o 
  -5   9  12        6.58        0.84      7.08 o 
  -4   9  12        2.15        4.93      6.21 o 
  -3   9  12       41.49       42.75      8.01 o 
  -2   9  12        0.23       -6.21      6.21 o 
  -1   9  12       30.54       30.15      5.59 o 
   0   9  12        9.14        8.60      5.64 o 
   1   9  12       89.66       92.13      7.42 o 
   2   9  12       68.21       80.12      7.42 o 
   3   9  12        0.47       -6.52      6.52 o 
   4   9  12      116.38       97.93     18.27 o 
  -5  10  12        0.66       -0.32      8.93 o 
  -4  10  12       15.00        5.32      6.54 o 
  -3  10  12        4.02        3.95      6.03 o 
  -2  10  12       15.55       18.09      6.46 o 
  -1  10  12      114.11      113.13      7.23 o 
   0  10  12       23.13       21.21      5.85 o 
   1  10  12        1.34        2.28      4.98 o 
   2  10  12       66.76       64.09      7.11 o 
   3  10  12        3.09        8.80      7.64 o 
   4  10  12        8.81        3.44     20.71 o 
  -5  11  12       58.19       73.98      9.40 o 
  -4  11  12       11.52       14.11      7.41 o 
  -3  11  12      165.91      160.68     10.68 o 
  -2  11  12       95.24      102.48      8.77 o 
  -1  11  12       27.85       35.08      6.10 o 
   0  11  12       90.35       91.16      7.50 o 
   1  11  12       21.42       28.22      5.60 o 
   2  11  12       56.86       50.43      6.79 o 
   3  11  12        5.10        4.57      7.25 o 
  -5  12  12       14.25       15.52     10.19 o 
  -4  12  12        1.16       -2.42      6.86 o 
  -3  12  12       32.01       29.00      6.72 o 
  -2  12  12        0.11       -5.92      5.92 o 
  -1  12  12       64.15       56.19      6.72 o 
   0  12  12       88.47       99.82      7.12 o 
   1  12  12       16.90       14.44      5.46 o 
   2  12  12        1.07       -5.48      6.52 o 
   3  12  12        3.36       -2.33      7.16 o 
  -5  13  12       52.99       44.15      8.78 o 
  -4  13  12       10.75       11.37      7.20 o 
  -3  13  12       34.95       54.69      8.16 o 
  -2  13  12       55.23       43.42      6.66 o 
  -1  13  12       53.41       42.60      6.70 o 
   0  13  12       26.37       23.29      5.35 o 
   1  13  12       60.05       52.04      6.76 o 
   2  13  12       13.91       10.52      6.89 o 
   3  13  12       29.62       32.38      8.17 o 
  -4  14  12       67.10       58.11      9.19 o 
  -3  14  12        7.23        5.33      6.68 o 
  -2  14  12       87.88       84.68      7.79 o 
  -1  14  12       81.70       77.78      7.52 o 
   0  14  12       29.06       31.42      5.57 o 
   1  14  12       90.19       85.53     10.75 o 
   2  14  12        0.98       -2.18      6.65 o 
  -4  15  12        0.46       24.25      8.30 o 
  -3  15  12      113.10      117.01      9.40 o 
  -2  15  12      166.86      153.65     10.43 o 
  -1  15  12        8.99       15.93      6.68 o 
   0  15  12       67.65       63.65      8.94 o 
   1  15  12        4.82       -3.89      6.10 o 
   2  15  12        0.63        2.53      7.15 o 
  -3  16  12       14.90       28.38      7.79 o 
  -2  16  12       22.45       13.20      8.50 o 
  -1  16  12       50.09       53.69      7.24 o 
   0  16  12        4.23        5.39      5.91 o 
   1  16  12        5.67       -0.37      6.29 o 
   2  16  12        3.40        9.47      8.55 o 
  -3  17  12       15.79       22.51      8.01 o 
  -2  17  12       42.24       45.14      8.48 o 
  -1  17  12        0.62        9.35      7.12 o 
   0  17  12      136.72      107.83     11.79 o 
   1  17  12        6.49       -2.92      7.65 o 
  -2  18  12       42.99       27.50      8.46 o 
  -1  18  12        0.02        6.90      7.45 o 
   0  18  12        0.54       -4.00      6.93 o 
  -5   0  13      171.93      167.87     30.27 o 
  -3   0  13       80.32       93.60      9.95 o 
  -1   0  13       43.95       46.57     11.56 o 
   1   0  13      212.24      236.82     11.93 o 
   3   0  13      261.95      185.38     20.68 o 
  -6   1  13       27.06       15.56     25.49 o 
  -5   1  13        7.59        3.84      6.56 o 
  -4   1  13        5.50        6.51      7.54 o 
  -3   1  13      486.74      530.39     22.30 o 
  -2   1  13       16.15       16.56      5.07 o 
  -1   1  13     1042.68     1047.06     33.75 o 
   0   1  13       20.74       28.92      4.35 o 
   1   1  13        7.79       11.68      4.20 o 
   2   1  13       87.92       97.72      7.47 o 
   3   1  13       24.39       25.62      7.47 o 
   4   1  13        6.68       17.11      7.85 o 
  -6   2  13        1.38       24.27     28.11 o 
  -5   2  13       53.04       52.09      7.62 o 
  -4   2  13       16.76       13.88      7.31 o 
  -3   2  13       36.74       42.70      6.10 o 
  -2   2  13       46.27       55.23      5.68 o 
  -1   2  13      140.42      158.52      7.55 o 
   0   2  13      175.38      188.35      7.99 o 
   1   2  13      285.06      292.41     11.40 o 
   2   2  13        0.49        5.43      4.81 o 
   3   2  13      135.50      129.93     16.67 o 
   4   2  13        2.23       -5.78      7.97 o 
  -6   3  13       17.10       12.82     15.78 o 
  -5   3  13      152.53      159.32     14.26 o 
  -4   3  13      151.19      153.06     10.69 o 
  -3   3  13       21.36       18.35      6.43 o 
  -2   3  13       54.49       52.95      5.87 o 
  -1   3  13      281.46      280.45      9.80 o 
   0   3  13        0.15        2.59      4.47 o 
   1   3  13      293.22      309.56     12.12 o 
   2   3  13       47.95       58.46      6.11 o 
   3   3  13       51.35       53.45      8.57 o 
   4   3  13        1.96        5.36      8.13 o 
  -6   4  13        6.44       -2.25     15.59 o 
  -5   4  13        1.03       -0.28      8.72 o 
  -4   4  13        0.93        2.38      5.91 o 
  -3   4  13        8.85       15.20      5.62 o 
  -2   4  13      136.60      134.55      7.85 o 
  -1   4  13      178.97      200.24      8.11 o 
   0   4  13      208.93      208.45     10.54 o 
   1   4  13      312.10      340.88     13.03 o 
   2   4  13        1.94       -0.86      5.13 o 
   3   4  13       87.00       83.15      9.69 o 
   4   4  13       34.64       25.23      9.64 o 
  -6   5  13       10.81        8.03     11.41 o 
  -5   5  13       34.48       49.75     11.25 o 
  -4   5  13      347.74      349.83     23.84 o 
  -3   5  13       65.44       60.26      7.38 o 
  -2   5  13       84.76       92.38      6.81 o 
  -1   5  13       25.80       29.86      5.36 o 
   0   5  13        5.33        4.43      4.86 o 
   1   5  13        0.75        0.10      5.01 o 
   2   5  13        0.68       -1.92      5.52 o 
   3   5  13        0.16       -4.43      8.03 o 
   4   5  13       20.53       36.65     12.02 o 
  -6   6  13       20.34       26.43     10.58 o 
  -5   6  13       15.59        4.92      8.54 o 
  -4   6  13        1.13       13.46      6.53 o 
  -3   6  13      167.99      154.36     16.52 o 
  -2   6  13      145.75      174.27      9.93 o 
  -1   6  13      151.67      158.79      8.52 o 
   0   6  13       86.04       84.44      6.53 o 
   1   6  13       38.00       42.58      7.13 o 
   2   6  13       10.66       10.81      6.24 o 
   3   6  13       47.73       34.71      7.74 o 
   4   6  13        4.04        9.42     10.18 o 
  -6   7  13        4.19      -19.85     19.85 o 
  -5   7  13       24.49       18.99     11.38 o 
  -4   7  13       48.64       49.09      7.62 o 
  -3   7  13       82.39       83.16      8.61 o 
  -2   7  13       21.54        9.82      5.93 o 
  -1   7  13        0.42       15.91      6.25 o 
   0   7  13        0.01       -4.88      4.88 o 
   1   7  13       76.56       87.70      6.79 o 
   2   7  13       26.43       26.72      7.11 o 
   3   7  13        0.50        9.66      7.91 o 
   4   7  13        0.00       16.91     13.29 o 
  -5   8  13       24.53       32.59      7.96 o 
  -4   8  13       49.98       39.13      8.53 o 
  -3   8  13      247.89      256.32     17.57 o 
  -2   8  13        4.41        4.78      6.18 o 
  -1   8  13      187.67      205.17     10.86 o 
   0   8  13       45.03       35.95      5.86 o 
   1   8  13       23.63       17.86      6.07 o 
   2   8  13        1.51       -6.13      6.13 o 
   3   8  13        1.34       11.47      7.99 o 
  -5   9  13       61.54       62.92     10.74 o 
  -4   9  13        2.46        2.04      6.39 o 
  -3   9  13        4.46        8.93      7.24 o 
  -2   9  13       25.61       14.89      7.01 o 
  -1   9  13       63.56       60.84      7.53 o 
   0   9  13        2.50       -4.99      5.56 o 
   1   9  13       12.20        7.15      5.50 o 
   2   9  13        1.45        0.67      6.33 o 
   3   9  13        1.60       -6.36      8.45 o 
  -5  10  13       63.96       51.31      9.40 o 
  -4  10  13       28.43       25.40      7.29 o 
  -3  10  13      166.62      178.59     11.77 o 
  -2  10  13       53.19       49.61      7.55 o 
  -1  10  13      104.94       97.09     10.18 o 
   0  10  13       16.67       13.84      5.76 o 
   1  10  13       59.98       56.41      6.25 o 
   2  10  13        0.11       -1.60      6.44 o 
   3  10  13        0.01       -2.94      8.30 o 
  -5  11  13       54.73       50.49      8.57 o 
  -4  11  13       37.17       39.95      8.23 o 
  -3  11  13       31.20       28.89      7.43 o 
  -2  11  13       28.95       24.24      7.38 o 
  -1  11  13       41.62       48.01      7.65 o 
   0  11  13       10.37       10.66      7.38 o 
   1  11  13        1.40        3.58      5.67 o 
   2  11  13       10.83        5.53      6.81 o 
   3  11  13        2.17       -6.90      8.38 o 
  -4  12  13        0.01        4.29      8.36 o 
  -3  12  13       30.76       30.35      8.25 o 
  -2  12  13      117.77      125.85      9.28 o 
  -1  12  13       51.24       50.45      7.87 o 
   0  12  13      134.31      142.26      9.47 o 
   1  12  13       19.54        9.74      6.77 o 
   2  12  13        6.32       -1.30      7.08 o 
   3  12  13        4.71        4.38     12.60 o 
  -4  13  13       59.51       45.14      8.26 o 
  -3  13  13       69.44       68.35      9.13 o 
  -2  13  13       18.55       28.00      7.13 o 
  -1  13  13        4.64        8.50      6.48 o 
   0  13  13        2.84        5.11      6.22 o 
   1  13  13        0.07       -0.30      6.30 o 
   2  13  13       65.40       66.17      8.65 o 
  -4  14  13        0.08        0.95      7.30 o 
  -3  14  13        4.40        7.38      7.19 o 
  -2  14  13       75.58       64.41      8.76 o 
  -1  14  13        0.11        1.15      6.39 o 
   0  14  13       70.11       53.58      7.32 o 
   1  14  13       27.76       23.21      6.89 o 
   2  14  13        3.52       -2.37      7.71 o 
  -3  15  13      126.86      113.79     11.31 o 
  -2  15  13       21.19       16.51      6.97 o 
  -1  15  13      100.62       96.80      8.86 o 
   0  15  13        3.33        3.78      6.35 o 
   1  15  13        0.17        2.00      7.32 o 
  -3  16  13       16.05        7.80      7.89 o 
  -2  16  13       10.19        7.79      6.79 o 
  -1  16  13       10.56        4.18      6.28 o 
   0  16  13       65.09       73.60      8.50 o 
   1  16  13       68.49       52.78      8.23 o 
  -2  17  13        1.07       -6.16     10.68 o 
  -1  17  13       51.65       40.75      8.03 o 
   0  17  13       20.59       23.69     10.76 o 
  -6   0  14       16.73       42.86     28.73 o 
  -4   0  14       10.78        1.18     11.74 o 
  -2   0  14        9.41       13.51      7.37 o 
   0   0  14      107.27       95.11      9.24 o 
   2   0  14       16.17       22.25      9.51 o 
   4   0  14        0.76      -14.47     14.47 o 
  -6   1  14        5.89        9.28     35.08 o 
  -5   1  14       14.05       -0.85      7.11 o 
  -4   1  14        0.01        3.92      7.78 o 
  -3   1  14        1.30       -5.92      5.92 o 
  -2   1  14      122.80      140.80      8.47 o 
  -1   1  14        0.35       -4.56      4.56 o 
   0   1  14        0.35        8.32      4.96 o 
   1   1  14        3.11       -4.47      4.47 o 
   2   1  14       70.33       55.96      7.87 o 
   3   1  14        4.73       -1.32      7.73 o 
   4   1  14       46.43       53.33     10.37 o 
  -6   2  14        5.76        0.19     26.63 o 
  -5   2  14        2.26       -7.87      7.87 o 
  -4   2  14       29.82       23.21      9.32 o 
  -3   2  14        0.42        2.14      5.50 o 
  -2   2  14       16.94       24.52      5.58 o 
  -1   2  14      112.04      115.21      6.79 o 
   0   2  14      100.78       94.97      6.70 o 
   1   2  14      150.25      155.27      7.36 o 
   2   2  14       75.17       74.64      6.74 o 
   3   2  14        0.18       -5.19      7.33 o 
   4   2  14        3.26       12.86     13.04 o 
  -5   3  14       25.34       26.49      8.68 o 
  -4   3  14        4.82       13.50      7.76 o 
  -3   3  14       90.56       90.21      7.45 o 
  -2   3  14       15.48       12.32      6.58 o 
  -1   3  14      100.81       94.50      6.14 o 
   0   3  14       28.71       21.85      5.12 o 
   1   3  14       33.38       30.47      5.38 o 
   2   3  14        3.33        2.50      5.37 o 
   3   3  14       14.28       10.87      7.76 o 
  -5   4  14       20.82       34.15      7.97 o 
  -4   4  14      101.23       99.28      8.98 o 
  -3   4  14      106.89      118.20     12.47 o 
  -2   4  14       24.62       22.47      5.91 o 
  -1   4  14      264.22      258.62     11.59 o 
   0   4  14       97.90       93.18      7.04 o 
   1   4  14       35.70       29.24      5.75 o 
   2   4  14       16.95       32.11      6.66 o 
   3   4  14        0.55       13.71      8.45 o 
  -5   5  14        0.11       -3.41      9.08 o 
  -4   5  14        1.17        1.04      6.32 o 
  -3   5  14      294.18      300.84     21.24 o 
  -2   5  14      168.10      182.94      9.88 o 
  -1   5  14       30.85       27.11      5.92 o 
   0   5  14      116.08      116.62      7.28 o 
   1   5  14       67.82       63.90      6.40 o 
   2   5  14       65.80       71.44      9.99 o 
   3   5  14        0.71       -8.11      8.11 o 
  -5   6  14       29.77       17.11      9.71 o 
  -4   6  14      173.99      187.29     13.15 o 
  -3   6  14      132.05      124.32      9.19 o 
  -2   6  14      220.66      227.43     15.90 o 
  -1   6  14       49.58       48.93      6.52 o 
   0   6  14       53.61       64.09      6.86 o 
   1   6  14       52.79       52.69      6.22 o 
   2   6  14        4.90       -3.44      6.89 o 
   3   6  14        0.00       -7.73      7.73 o 
  -5   7  14       25.02       19.98      8.80 o 
  -4   7  14       19.54       19.91      7.25 o 
  -3   7  14      104.47      132.53      9.88 o 
  -2   7  14       84.27       94.49     10.11 o 
  -1   7  14       11.70       19.34      7.46 o 
   0   7  14      498.78      514.61     34.04 o 
   1   7  14        8.09       13.37      6.01 o 
   2   7  14      234.13      242.88     18.71 o 
   3   7  14        0.58       -7.59      7.59 o 
  -5   8  14       19.72       34.63     10.54 o 
  -4   8  14      117.27      101.40      9.84 o 
  -3   8  14        0.01       -6.29      6.29 o 
  -2   8  14      402.28      385.80     25.93 o 
  -1   8  14       10.31        5.26      5.89 o 
   0   8  14        0.52        5.45      5.44 o 
   1   8  14       19.43       15.69      6.60 o 
   2   8  14       17.11       23.76      7.47 o 
   3   8  14        3.26        0.27      8.03 o 
  -5   9  14        0.17       18.52      8.22 o 
  -4   9  14        0.67       10.65      6.89 o 
  -3   9  14       20.36       14.54      7.24 o 
  -2   9  14      228.94      221.83     20.70 o 
  -1   9  14       16.53       17.22      6.12 o 
   0   9  14      380.03      406.05     19.08 o 
   1   9  14        6.51        0.58      5.69 o 
   2   9  14       77.64       91.19     12.08 o 
   3   9  14        4.10        4.01      8.54 o 
  -5  10  14        1.28       20.35      8.63 o 
  -4  10  14      173.76      186.94     12.64 o 
  -3  10  14       61.49       49.48      8.52 o 
  -2  10  14      278.43      304.71     17.08 o 
  -1  10  14       10.96        9.91      7.00 o 
   0  10  14       46.14       47.24      6.65 o 
   1  10  14        2.69        0.19      6.29 o 
   2  10  14       29.39        8.89      7.48 o 
   3  10  14        1.49       -9.26     19.66 o 
  -4  11  14        0.02       -1.26      7.48 o 
  -3  11  14        0.02       -3.64      7.56 o 
  -2  11  14      225.44      225.23     16.76 o 
  -1  11  14        3.11        6.33      7.28 o 
   0  11  14       79.40       71.84      7.19 o 
   1  11  14        6.93        1.39      6.87 o 
   2  11  14       33.37       39.73      9.75 o 
  -4  12  14       79.83       49.51     12.05 o 
  -3  12  14        1.11       -4.56      7.03 o 
  -2  12  14       54.81       60.70      8.44 o 
  -1  12  14      156.03      129.34     10.85 o 
   0  12  14        1.42       -0.26      5.97 o 
   1  12  14       15.08        1.26      6.81 o 
   2  12  14        4.12        2.18      7.48 o 
  -4  13  14        0.24       -3.45      8.08 o 
  -3  13  14       22.43       12.80      8.20 o 
  -2  13  14        0.50        1.64      6.95 o 
  -1  13  14        5.85       -5.01      8.11 o 
   0  13  14       28.22       31.02      7.33 o 
   1  13  14       37.80       27.86      7.32 o 
   2  13  14       55.58       45.74     14.58 o 
  -3  14  14        3.99        4.03      7.75 o 
  -2  14  14       71.57       71.66      8.94 o 
  -1  14  14       52.46       45.54      8.33 o 
   0  14  14        1.36        0.88      6.84 o 
   1  14  14       25.58       16.70      7.15 o 
  -3  15  14       21.84        2.00     25.39 o 
  -2  15  14        6.14       -4.29      7.01 o 
  -1  15  14        0.01        1.25      7.34 o 
   0  15  14        0.08       -7.08      7.08 o 
  -1  16  14        0.54       -0.94      7.91 o 
  -5   0  15       29.39        6.52     14.04 o 
  -3   0  15       57.35       53.58     12.21 o 
  -1   0  15       60.24       46.80      8.95 o 
   1   0  15       64.55       86.29      9.53 o 
   3   0  15        2.17      -11.31     12.84 o 
  -5   1  15       62.06       58.60      8.71 o 
  -4   1  15       21.76       21.03      8.23 o 
  -3   1  15       65.02       71.13      7.98 o 
  -2   1  15        0.40       -3.57      5.33 o 
  -1   1  15       50.60       50.30      6.38 o 
   0   1  15        2.62       -1.11      5.08 o 
   1   1  15        0.82       -5.51      5.51 o 
   2   1  15        7.50        6.64      6.93 o 
   3   1  15        1.25        1.06     10.15 o 
  -5   2  15        2.59       -8.56      8.56 o 
  -4   2  15       28.83       16.36      7.98 o 
  -3   2  15      137.36      131.58      9.13 o 
  -2   2  15       44.50       35.38      5.91 o 
  -1   2  15       39.47       35.42      5.87 o 
   0   2  15      240.60      252.89     13.42 o 
   1   2  15       30.27       24.36      6.21 o 
   2   2  15        6.93        4.97      7.06 o 
   3   2  15       11.98       22.77      8.71 o 
  -5   3  15       70.13       87.36     10.62 o 
  -4   3  15       35.40       36.33      8.39 o 
  -3   3  15       94.94       86.10      7.62 o 
  -2   3  15        7.21        6.24      5.68 o 
  -1   3  15       20.60       26.48      5.97 o 
   0   3  15        3.38       -3.49      5.45 o 
   1   3  15       11.66        1.25      5.82 o 
   2   3  15       32.27       20.22      6.37 o 
   3   3  15        0.05       -5.55      7.57 o 
  -5   4  15       19.38        1.73      8.60 o 
  -4   4  15        6.01        3.50      7.79 o 
  -3   4  15        0.21       -6.25      6.25 o 
  -2   4  15       66.55       89.68      7.77 o 
  -1   4  15       54.54       47.22      6.89 o 
   0   4  15      248.72      246.18     11.22 o 
   1   4  15       27.73       33.31      6.13 o 
   2   4  15       19.20       22.88      9.08 o 
   3   4  15       24.55       21.59      8.91 o 
  -5   5  15       15.87        7.57      9.68 o 
  -4   5  15       99.55       91.09     15.43 o 
  -3   5  15      172.86      188.47     13.65 o 
  -2   5  15      103.43      120.89      9.65 o 
  -1   5  15      146.84      151.20      9.36 o 
   0   5  15        5.28        3.73      6.16 o 
   1   5  15       35.32       46.93      7.49 o 
   2   5  15       34.25       38.84      7.68 o 
   3   5  15        1.70      -10.84     10.84 o 
  -5   6  15        0.07       -2.49     10.31 o 
  -4   6  15        0.05       -4.80      6.38 o 
  -3   6  15       10.58        6.71      6.56 o 
  -2   6  15      168.95      160.17     13.77 o 
  -1   6  15       59.89       68.24      7.49 o 
   0   6  15       67.15       89.42      7.39 o 
   1   6  15      138.30      132.85      8.87 o 
   2   6  15        1.01        0.61      6.93 o 
   3   6  15       25.34       25.45     11.30 o 
  -5   7  15        1.14       14.85      9.16 o 
  -4   7  15       59.44       58.24      7.81 o 
  -3   7  15      143.32      143.08      9.92 o 
  -2   7  15        0.94       -6.30      6.30 o 
  -1   7  15      331.39      334.98     15.75 o 
   0   7  15        5.07       -0.39      6.83 o 
   1   7  15      196.97      184.68      9.58 o 
   2   7  15        9.75        2.02      7.19 o 
  -5   8  15       24.00       39.17     14.68 o 
  -4   8  15       14.13        5.99      7.67 o 
  -3   8  15       12.25       13.12      6.76 o 
  -2   8  15        5.69       -4.95      6.79 o 
  -1   8  15        1.16       -5.52      7.65 o 
   0   8  15       65.76       53.51      6.89 o 
   1   8  15      163.40      172.62      9.30 o 
   2   8  15        0.56       -6.09      7.05 o 
  -4   9  15       12.37       15.40      9.01 o 
  -3   9  15       57.04       74.37      9.15 o 
  -2   9  15        3.93        1.22      7.18 o 
  -1   9  15      348.74      371.32     26.44 o 
   0   9  15        0.50       -4.52      5.97 o 
   1   9  15      143.64      149.40     12.90 o 
   2   9  15        1.40       15.93      7.64 o 
  -4  10  15        0.04        8.08      8.46 o 
  -3  10  15       41.45       42.68      8.03 o 
  -2  10  15       57.41       59.66      7.94 o 
  -1  10  15       23.06       34.52      7.32 o 
   0  10  15        2.29       -3.91      6.01 o 
   1  10  15       62.52       64.97      7.86 o 
   2  10  15        2.22       -7.32      9.39 o 
  -4  11  15       23.00       16.69      7.96 o 
  -3  11  15       44.80       34.21      7.77 o 
  -2  11  15        3.24       11.34      7.36 o 
  -1  11  15      226.83      213.78     19.02 o 
   0  11  15        6.92        1.42      6.17 o 
   1  11  15       15.59       14.53      7.25 o 
   2  11  15        0.13       -3.53     23.00 o 
  -3  12  15       29.72       18.15      7.70 o 
  -2  12  15        3.71       13.97      7.30 o 
  -1  12  15       37.75       28.82      7.37 o 
   0  12  15       93.14       86.75      8.50 o 
   1  12  15       18.05        1.85      7.06 o 
  -3  13  15       14.44        6.64      8.10 o 
  -2  13  15        3.40        3.62      7.16 o 
  -1  13  15       31.72       35.43      7.59 o 
   0  13  15        0.36       -1.19      6.33 o 
   1  13  15        1.71       -5.50     10.15 o 
  -2  14  15        3.17        1.73      7.44 o 
  -1  14  15        5.86        1.66      7.20 o 
   0  14  15       50.29       43.32      9.42 o 
  -4   0  16      335.39      308.33     21.04 o 
  -2   0  16      245.59      228.36     16.10 o 
   0   0  16        9.29       15.88      8.03 o 
   2   0  16        2.33       -6.04     14.01 o 
  -5   1  16        4.19        0.54      7.78 o 
  -4   1  16        6.83        3.34      8.60 o 
  -3   1  16        7.49        3.99      6.77 o 
  -2   1  16      102.35      113.29      7.83 o 
  -1   1  16        0.06       -4.07      5.53 o 
   0   1  16      183.10      186.93     10.62 o 
   1   1  16       14.19        6.62      6.18 o 
   2   1  16      119.77      148.20     31.80 o 
  -5   2  16        0.09        3.97      8.44 o 
  -4   2  16       63.27       60.29     10.97 o 
  -3   2  16       15.84        6.82      6.83 o 
  -2   2  16      304.77      300.22     20.09 o 
  -1   2  16       83.34       86.01      7.62 o 
   0   2  16       37.12       25.50      7.31 o 
   1   2  16      107.27      108.87      8.25 o 
   2   2  16        8.21        1.27      8.56 o 
  -5   3  16        1.53        0.21      8.90 o 
  -4   3  16       38.03       37.41      8.86 o 
  -3   3  16       19.68       25.78      7.57 o 
  -2   3  16       44.85       47.08      7.14 o 
  -1   3  16        2.06       -5.36      6.23 o 
   0   3  16      156.52      172.28      9.90 o 
   1   3  16       41.78       38.25      7.66 o 
   2   3  16       80.67       68.08     13.60 o 
  -5   4  16       58.75       53.28     10.49 o 
  -4   4  16        3.73       -4.44      7.93 o 
  -3   4  16       48.96       51.11      7.50 o 
  -2   4  16      210.98      211.56     17.36 o 
  -1   4  16       74.47       83.17      8.60 o 
   0   4  16       46.61       33.95      7.02 o 
   1   4  16       30.10       29.61      6.76 o 
   2   4  16        0.18       11.06      8.95 o 
  -4   5  16        0.55       -2.25      7.90 o 
  -3   5  16       43.91       43.20      7.53 o 
  -2   5  16        1.63       17.06      7.96 o 
  -1   5  16       14.97       11.58      6.94 o 
   0   5  16        4.97        2.31      6.47 o 
   1   5  16       55.86       48.13      6.99 o 
   2   5  16       47.50       52.87     10.39 o 
  -4   6  16       55.30       36.11     11.81 o 
  -3   6  16       70.67       55.81      8.04 o 
  -2   6  16       27.96       23.86      7.38 o 
  -1   6  16       28.14       20.59      6.79 o 
   0   6  16       88.94       67.30      7.73 o 
   1   6  16        8.62        5.66      6.35 o 
   2   6  16       41.99       24.62      9.01 o 
  -4   7  16        2.21       -6.62      7.27 o 
  -3   7  16       27.93       25.25      7.24 o 
  -2   7  16       12.46        9.75      7.54 o 
  -1   7  16        1.27       -2.52      6.30 o 
   0   7  16       11.31       13.11      6.78 o 
   1   7  16       49.52       51.73      7.60 o 
   2   7  16        0.35       -5.56      7.23 o 
  -4   8  16       17.85       17.19      8.51 o 
  -3   8  16        3.98       -4.40      6.91 o 
  -2   8  16        1.56       -0.50      7.33 o 
  -1   8  16       15.69        9.68      6.82 o 
   0   8  16       70.39       72.91      8.27 o 
   1   8  16        5.64        0.24      6.58 o 
   2   8  16       74.05       39.01     12.58 o 
  -4   9  16        0.52       -7.29      7.29 o 
  -3   9  16        2.14       12.70      8.29 o 
  -2   9  16       15.37       23.68      7.57 o 
  -1   9  16        0.36       -0.69      7.34 o 
   0   9  16        8.15       -2.96      6.15 o 
   1   9  16        0.01       -3.99      6.59 o 
  -3  10  16        0.27       -6.71      6.71 o 
  -2  10  16        4.92        9.06      7.60 o 
  -1  10  16       17.61       21.97      8.16 o 
   0  10  16       33.80       24.51      6.80 o 
   1  10  16        1.82       -2.82      7.73 o 
  -3  11  16       16.39       20.65      7.45 o 
  -2  11  16        5.63        0.46      7.75 o 
  -1  11  16        0.01        9.88      7.21 o 
   0  11  16        0.05       -1.34      6.40 o 
   1  11  16        0.42       -6.87     15.39 o 
  -2  12  16        0.02        3.49      7.11 o 
  -1  12  16       70.33       47.86      8.15 o 
   0  12  16       40.83       35.53      7.74 o 
  -1  13  16        3.50        3.06      9.81 o 
  -3   0  17      225.42      194.00     14.60 o 
  -1   0  17       36.12       46.96     10.02 o 
   1   0  17       45.98       26.45     12.07 o 
  -4   1  17        0.01        1.89      7.86 o 
  -3   1  17       39.44       52.26      8.09 o 
  -2   1  17        1.36        1.01      6.91 o 
  -1   1  17      286.21      315.02     19.14 o 
   0   1  17        0.00        4.87      6.66 o 
   1   1  17      100.73       96.77     11.19 o 
   2   1  17        4.65       17.61     11.28 o 
  -4   2  17        4.97       -7.02      8.18 o 
  -3   2  17       26.11       19.22      8.99 o 
  -2   2  17        9.64       11.10      6.66 o 
  -1   2  17        2.22        8.68      6.30 o 
   0   2  17      133.62      131.34     14.68 o 
   1   2  17       78.97       85.46     10.74 o 
   2   2  17        4.02      -11.41     11.41 o 
  -4   3  17       24.67       36.54      9.07 o 
  -3   3  17       28.23       38.55      8.36 o 
  -2   3  17       24.84       18.73      7.01 o 
  -1   3  17      168.12      158.32     16.84 o 
   0   3  17        5.39       14.93      7.04 o 
   1   3  17      121.03       83.72      9.15 o 
   2   3  17       21.61       12.95     13.13 o 
  -4   4  17       31.92       40.80      9.19 o 
  -3   4  17        0.15        0.26      6.95 o 
  -2   4  17       22.57       17.59      7.28 o 
  -1   4  17        5.48        0.95      6.93 o 
   0   4  17       35.27       39.88      7.42 o 
   1   4  17       28.48       27.51      7.65 o 
  -4   5  17       42.61       40.83      9.16 o 
  -3   5  17       24.81       22.35      7.39 o 
  -2   5  17       11.25       18.43      7.31 o 
  -1   5  17       82.30       79.56      9.67 o 
   0   5  17        5.32       -1.16      6.64 o 
   1   5  17       11.45       15.81      7.71 o 
  -4   6  17       23.10       23.94      8.99 o 
  -3   6  17        1.32       -4.43      6.81 o 
  -2   6  17       23.34       14.41      7.39 o 
  -1   6  17       26.42       21.74      7.49 o 
   0   6  17       12.62        8.06      6.91 o 
   1   6  17        0.57       -4.59      7.59 o 
  -3   7  17       73.95       64.73      8.52 o 
  -2   7  17        0.62       -7.46      7.46 o 
  -1   7  17        0.37       -7.45      7.45 o 
   0   7  17        1.82       -6.64      6.64 o 
   1   7  17        1.27       -7.25      7.25 o 
  -3   8  17        2.42       -2.14      7.63 o 
  -2   8  17       11.12        5.42      7.71 o 
  -1   8  17       16.88       11.44      8.45 o 
   0   8  17       22.63       24.87      7.39 o 
   1   8  17        0.07       -8.28      8.43 o 
  -3   9  17       63.97       57.94      9.59 o 
  -2   9  17        0.00       -6.67      7.50 o 
  -1   9  17        0.50        5.42      7.26 o 
   0   9  17        0.66       -0.18      7.07 o 
  -2  10  17       15.83        3.17      8.81 o 
  -1  10  17        3.19       -7.38      7.38 o 
   0  10  17        2.00       -5.34      7.96 o 
  -2   0  18        6.29        0.60     10.65 o 
   0   0  18      133.58      128.68     14.36 o 
  -3   1  18       15.92       14.89      8.67 o 
  -2   1  18       10.14        5.57      7.85 o 
  -1   1  18        2.13       -1.17      6.67 o 
   0   1  18        0.03       -5.11      6.77 o 
   1   1  18        4.64       -6.24      9.59 o 
  -3   2  18        0.41        5.14      8.85 o 
  -2   2  18        6.64        7.57      7.32 o 
  -1   2  18        1.10       -1.83      7.89 o 
   0   2  18       44.20       54.70      8.50 o 
   1   2  18       38.17       38.20     11.17 o 
  -3   3  18       26.26       23.58     11.18 o 
  -2   3  18       17.79       22.69      8.15 o 
  -1   3  18       16.78        0.78      7.76 o 
   0   3  18        2.12        5.56      7.55 o 
   1   3  18       16.40       12.99     10.55 o 
  -3   4  18        8.02       26.45      9.11 o 
  -2   4  18       42.85       44.42      8.12 o 
  -1   4  18       27.22       17.26      7.68 o 
   0   4  18       15.94       21.33      7.91 o 
  -3   5  18       40.99       21.34      8.14 o 
  -2   5  18        0.00       -6.98      6.98 o 
  -1   5  18       30.87       30.94      7.96 o 
   0   5  18        5.28       13.58      7.28 o 
  -3   6  18        1.94       -9.73      9.73 o 
  -2   6  18       38.13       36.72      7.93 o 
  -1   6  18        7.26        1.66      7.57 o 
   0   6  18       40.85       26.38      7.48 o 
  -2   7  18        2.49       17.70      7.58 o 
  -1   7  18        6.41        8.63      8.97 o 
   0   7  18       51.15       62.77     19.20 o 
  -1   8  18        0.04        9.75      9.83 o 
  -1   0  19        1.37        7.44     11.48 o 
  -2   1  19       20.54       23.12      9.74 o 
  -1   1  19       22.32        5.92      9.35 o 
  -2   2  19        0.05      -11.01     13.99 o 
  -1   2  19        5.93       14.46      9.60 o 
                                                 
